# Supplementary material for: Structural maturation of the HIV-1 RNA 5’ untranslated region by Pr55Gag and its maturation products
Source: RNA Biol. 2022 Jan 22;19(1):191–205. doi: 10.1080/15476286.2021.2021677 (PMC8786341; doi:10.1080/15476286.2021.2021677)
Supplement: Supplemental Material [file KRNB_A_2021677_SM1672.zip]

Archive with 3 entries (2 files):
- supplementary/
- supplementary/Data_S1.xlsx
- supplementary/Gilmer_Mailler_SuppFigs.docx
