# Supplementary material for: Structural maturation of the HIV-1 RNA 5’ untranslated region by Pr55Gag and its maturation products
Source: RNA Biol. 2022 Jan 22;19(1):191–205. doi: 10.1080/15476286.2021.2021677 (PMC8786341; doi:10.1080/15476286.2021.2021677)
Supplement: Supplemental Material [file KRNB_A_2021677_SM1672.zip › supplementary/Data_S1.xlsx]

## Sheet: NoProt_React
NoProt	Exp. N°1	Exp. N°2	Exp. N°3	Exp. N°4	Exp. N°5	Exp. N°6	Exp. N°7	Exp. N°8	Exp. N°9	Exp. N°10	Exp. N°11	Exp. N°12	Exp. N°13	Exp. N°14	Exp. N°15	Exp. N°16	Exp. N°17	Exp. N°18	Exp. N°19	Exp. N°20	Exp. N°21	Exp. N°22	Exp. N°23	Exp. N°24	Exp. N°25	Exp. N°26	Exp. N°27	Exp. N°28	Exp. N°29	Exp. N°30	Exp. N°31	Exp. N°32	Exp. N°33	Exp. N°34	Mean values
100	0.69	0	0	0.65	0.7	0	0.08	0.42	0.35	0.48	0.26	0	0	0.15	0.18	0.29	0	0.12	0.02	0	0	0.2	0.06	0	0	0.45	0	0.1	0	0	0	0.07	0	0.19	0.160588
101	0.32	0.21	0.09	0.44	0.3	0.14	0.08	0.2	0.28	0.04	0.22	0.67	0	0.23	0.16	0.34	0.08	0.235	0.18	0.03	0	0	0	0	0.02	0.15	0	0	0	0.05	0	0.06	0	0.28	0.141324
102	0.63	0.66	0.27	0.97	0.23	0.69	0.5	0.43	0.49	0.32	0.43	0	0	0.59	0.34	0.66	0.53	0.5	0.28	0.16	0	0.17	0.1	0.03	0	0.44	0	0	0.13	0.41	0	0.16	0	0.5	0.312353
103	0.64	0.54	0.36	0.84	0.41	0.53	0.45	0.71	0.73	0.42	0.53	0.3	0.36	0.74	0.32	0.59	0.47	0.43	0.44	0.38	0.29	0.34	0.34	0.44	0.18	0.63	0	0.3	0.27	0.68	0	0.27	0.39	0.56	0.437647
104	1.46	1.24	0.96	1.25	0.93	1.38	1.09	1.15	0.97	1.33	1.11	0.82	1.34	1.36	0.82	1.21	1.19	0.94	1.12	1.18	1.39	1.32	1.19	1.57	0.94	1.79	0.93	0.88	1.09	1.4	1.14	1.06	0.71	1.13	1.15853
105	1.11	0.85	0.71	0.89	0.99	0.86	0.67	1.18	0.84	1.06	0.89	1.14	1.21	1.36	0.67	0.48	0.3	0.295	0.81	0.97	1.03	0.95	0.83	1.6	0.51	1.48	0.89	0.93	0.81	1.07	1.11	1.04	0.24	1.32	0.914559
106	0.88	0.61	0.53	0.69	0.66	0.76	0.48	0.68	0.84	0.49	0.42	0.99	1.03	0.73	0.38	0.47	0.5	0.355	0.63	0.56	0.8	0.6	0.75	1.05	0.35	1.06	0.99	0.87	0.84	0.64	0.93	0.61	0.41	0.58	0.681324
107	0.6	0.3	0.36	0.32	0.41	0.53	0.21	0.4	0.42	0.16	0.34	0.81	0.55	0.52	0.26	0.21	0.13	0.075	0.49	0.29	0.69	0.45	0.53	0.64	0.23	0.1	0.75	0.65	0.56	0.45	0.51	0.38	0.23	0.33	0.408382
108	0.38	0.13	0.26	0.14	0.28	0.42	0.05	0.18	0.07	0.09	0.22	0.67	0.29	0.24	0.1	0.1	0	0.055	0.14	0.04	0	0.12	0.3	0.16	0.18	0.02	0.23	0.14	0.31	0.1	0.05	0.05	0.08	0	0.164559
109	0.05	0	0	0	0	0.12	0	0.07	0.09	0	0	0.39	0	0.23	0	0.06	0	0.01	-0.03	-0.05	0	0	0	0	0	0.12	0	0	0.01	0.06	0	0.01	0.08	0	0.0358824
110	0.05	0	0	0	0	0	0	0.76	0.27	0.09	0	0	0	0.06	0	0.24	0	0	-0.28	-0.51	0	0.07	0.14	0	0	0.32	0	0	0	0.66	0.23	0	0	0.03	0.0626471
111	0	0	0	0	0	0	0.01	1.61	0.3	0.32	0	0	0	0.77	0	0.66	0	0.105	0.13	-0.2	0	0.65	0.42	1.13	0.04	0.77	0	0	0	0.79	0.96	0	0	0.32	0.258382
112	0.06	0	0	0.08	0.2	0	0	0.73	0.31	0.04	0	0.13	0	0.18	0	0.29	0	0.08	0.14	0.07	0	0.3	0.43	0.34	0	0.43	0	0	0.16	0.21	0	0	0.05	0.18	0.129706
113	0.1	0	0.11	0.15	0.24	0.02	0	0.19	0	0.02	0	0.24	0	0	0	0.18	0.14	0.13	0.2	0.15	0	0.24	0.32	0.18	0.02	0.35	0	0	0.14	0.38	0	0.09	0.27	0.09	0.116176
114	0	0.02	0.11	0	0.04	0.09	0	0	0.13	0.05	0	0.09	0	0	0	0	0.03	0	0.04	0	0.08	0	0	0.02	0.13	0.07	0.05	0.08	0	0.13	0	0.07	0.13	0	0.04
115	0.18	0.21	0.32	0.24	0	0.36	0.17	0.21	0.25	0.42	0.23	0.03	0.23	0.23	0.24	0.18	0.27	0.16	0.13	0.15	0.31	0.2	0.18	0.06	0.25	0.4	0.12	0.16	0.28	0	0.05	0.29	0.2	0.28	0.205588
116	0.48	0.42	0.46	0.44	0.32	0.55	0.27	0.24	0.42	0.64	0.4	0.28	0.19	0.37	0.44	0.36	0.38	0.305	0.21	0.21	0.26	0.3	0.26	0.22	0.32	0.48	0.2	0.29	0.4	0.1	0.1	0.33	0.29	0.22	0.328088
117	0.73	0.58	0.64	0.54	0.37	0.74	0.37	0.18	0.51	0.6	0.58	0.38	0.46	0.66	0.57	0.37	0.21	0.215	0.27	0.37	0.37	0.27	0.31	0.38	0.3	0.41	0.3	0.58	0.4	0.24	0.3	0.49	0.32	0.55	0.428382
118	0.51	0.47	0.51	0.39	0.29	0.53	0.34	0.06	0.44	0.64	0.39	0.47	0.31	0.53	0.46	0.29	0.41	0.27	0.09	0.22	0.46	0.38	0.3	0.46	0.49	0.36	0.31	0.46	0.26	0.23	0.48	0.19	0.28	0.22	0.367647
119	0.52	0.64	0.63	0.56	0.44	0.64	0.51	0.22	0.46	0.79	0.42	0.49	0.39	0.64	0.5	0.47	0.51	0.385	0.18	0.3	0.12	0.41	0.39	0.46	0.33	0.59	0.35	0.28	0.12	0.22	0.31	0.32	0.48	0.26	0.421618
120	0.62	0.82	0.83	0.6	0.68	0.85	0.73	0.53	0.72	0.96	0.67	0.87	0.6	0.71	0.68	0.51	0.39	0.37	0.3	0.46	0.37	0.6	0.62	0.63	0.82	0.69	0.6	0.44	0.21	0.47	0.57	0.47	0.55	0.24	0.593529
121	0.65	0.83	0.75	0.68	0.63	0.76	0.7	0.49	0.7	0.9	0.59	0.64	0.49	0.69	0.59	0.75	0.69	0.595	0.42	0.55	0.6	0.66	0.67	0.73	0.59	1	0.65	0.38	0.44	0.45	0.44	0.58	0.77	0.47	0.633088
122	0.59	0.77	0.49	0.57	0.49	0.74	0.68	0.53	0.76	0.79	0.62	0.72	0.92	0.55	0.6	0.68	0.72	0.59	0.52	0.65	0.8	0.62	0.73	0.71	0.85	1.06	0.84	0.62	0.55	0.39	0.72	0.75	0.78	0.56	0.675294
123	1.09	1.28	1.16	0.91	1.08	1.04	0.94	0.85	0.92	1.37	0.89	1.02	1.27	0.95	0.99	1.07	1.17	0.945	0.87	1.01	1.22	1.03	1.01	1.41	1.7	1.93	1.44	1.19	1.15	0.68	1.32	1.25	0.92	1.17	1.12485
124	0.33	0.52	0.52	0.41	0.49	0.33	0.41	0.35	0.68	0.57	0.36	0.18	0.59	0.27	0.55	0.43	0.45	0.38	0.34	0.42	0.81	0.44	0.42	0.35	0.64	0.92	0.66	0.4	0.61	0.23	0.36	0.52	0.64	0.36	0.468824
125	0	0	0	0.05	0.06	0	0	0.21	0.36	0.26	0.04	0.11	0.03	0	0.17	0.12	0	0.01	-0.14	-0.16	0.29	0.18	0.04	0	0	0.34	0.16	0.03	0.04	0.01	0.1	0.08	0.19	0.06	0.0776471
126	0	0.04	0	0.01	0	0	0	0	0.27	0.02	0.04	0.2	0.05	0	0.03	0.03	0.04	0	0	-0.04	0.01	0	0	0	0	0.18	0.08	0	0.01	0	0.04	0	0.08	0	0.0320588
127	0	0.03	0.01	0	0	0.01	0	0	0.15	0	0	0.03	0.2	0	0	0.04	0	0.01	-0.02	0.02	0.03	0.02	0.07	0.13	0	0	0.11	0.21	0.07	0.05	0.23	0.01	0.08	0	0.0438235
128	0	0.11	0.01	0	0	0	0.01	0	0.28	0.14	0	0	0	0	0.01	0.08	0	0	-0.08	-0.02	0	0.29	0.27	0.2	0	0.29	0	0	0.06	0.3	0.33	0.12	0.27	0.1	0.0814706
129	0	0.14	0.09	0.07	0	0.09	0.09	0.1	0.34	0.22	0	0.18	0.02	0.01	0.04	0.14	0	0.04	0.02	0.17	0.02	0.27	0.34	0.16	0.03	0.11	0	0.07	0	0.17	0.06	0.15	0.22	0.2	0.104706
130	0.23	0.28	0.08	0.24	0.09	0.18	0.18	0.33	0.35	0.48	0.09	0.32	0.15	0.27	0.25	0.18	0.15	0.135	0.32	0.45	0.37	0.43	0.65	0.45	0.27	0.46	0.24	0.23	0.11	0.6	0.29	0.38	0.59	0.52	0.304265
131	0.38	0.25	0.19	0.39	0.61	0.07	0.29	0.45	0.56	0.6	0.22	0.25	0.2	0.31	0.44	0.43	0.25	0.28	0.48	0.59	0.58	0.6	0.8	0.55	0.4	0.38	0.22	0.59	0.13	0.63	0.37	0.56	0.61	0.64	0.420588
132	0.87	0.68	0.72	0.69	0.77	0.75	0.59	0.7	0.85	0.95	0.65	1.12	0.87	0.9	0.87	0.99	0.8	0.76	0.96	1.14	1.34	1.18	1.34	1.14	1.02	1.14	1.05	0.95	1.06	1.12	1.06	1.09	1.09	1.21	0.953529
133	0.49	0.45	0.46	0.42	0.52	0.55	0.42	0.45	0.55	0.66	0.28	0.44	0.55	0.53	0.53	0.57	0.46	0.44	0.51	0.61	0.94	0.7	0.75	0.75	0.83	0.68	0.68	0.52	0.56	0.59	0.48	0.57	0.72	0.58	0.565882
134	0.1	0.06	0.02	0.12	0.16	0.13	0.11	0.14	0.3	0.19	0	0	0.02	0.07	0.13	0	0.09	0.045	0.05	0.1	0.46	0.13	0.17	0	0.09	0.1	0.16	0.28	0.15	0	0.11	0.18	0.21	0.1	0.116912
135	0	0	0	0.1	0.1	0.04	0.03	0.11	0.07	0.11	0	0	0.06	0	0.15	0.01	0	0	-0.04	-0.03	0.36	0.24	0.12	0	0	0.06	0.16	0.04	0.11	0.18	0	0.13	0.07	0	0.0641176
136	0	0.01	0	0.03	0.03	0.11	0.02	0	0.07	0.02	0	0	0.03	0	0.04	0	0	0	-0.01	-0.05	0.23	0.06	0	0	0	0	0.03	0.04	0.02	0.03	0	0	0	0	0.0208824
137	0	0	0	0.04	0	0.09	0	0.02	0.06	0.03	0	0.03	0.02	0	0.01	0	0	0	-0.03	-0.07	0.09	0	0	0	0	0	0	0	0	0	0	0	0	0	0.00852941
138	0	0	0	0.03	0	0	0	0.01	0.04	0	0	0	0.03	0	0	0	0	0	-0.02	-0.02	0	0	0	0	0	0	0	0	0	0	0	0.02	0	0	0.00264706
139	0.01	0	0	0	0.02	0	0.03	0.03	0.07	0.03	0	0.03	0.02	0	0	0.04	0	0	0.02	0	0	0	0	0	0	0	0	0.04	0	0	0	0	0.02	0	0.0105882
140	0.04	0.04	0.06	0.08	0	0.11	0.06	0.03	0.09	0.03	0.04	0.45	0.26	0.02	0.09	0.07	0.02	0.045	0.13	0.14	0.3	0.17	0.12	0.09	0	0.11	0.18	0.27	0.27	0.14	0.18	0.18	0.01	0.03	0.113382
141	0.14	0.07	0.11	0.05	0.02	0.16	0.07	0.06	0.04	0.05	0.05	0.34	0.16	0	0.08	0.04	0.06	0.055	0.09	0.11	0.07	0.07	0.06	0.02	0	0.08	0.24	0.24	0.28	0.01	0.07	0.16	0.1	0	0.0927941
142	0	0	0.05	0.05	0.01	0.02	0.02	0.01	0.05	0	0.01	0.29	0	0.01	0.06	0.04	0	0	0	0.01	0.05	0.02	0.03	0.02	0.06	0	0.12	0	0.12	0.06	0	0.05	0.14	0	0.0382353
143	0.03	0	0.05	0	0	0.02	0	0	0	0	0.02	0.11	0	0.02	0	0.05	0	0	0	-0.02	0	0	0	0.03	0.03	0.08	0	0.08	0.07	0.04	0	0	0.18	0	0.0232353
144	0.04	0	0.02	0	0.03	0	0	0	0	0	0.02	0.09	0	0.05	0	0	0.02	0	0.01	0.02	0.17	0	0	0.09	0	0.05	0	0.05	0	0	0.01	0	0.2	0	0.0255882
145	0.05	0	0.04	0.04	0.15	0.05	0	0	0	0	0.08	0.16	0	0.06	0	0.06	0.06	0.075	0.01	0.05	0.31	0.05	0.03	0.21	0.02	0.04	0.01	0.24	0.03	0.14	0.13	0.02	0.22	0	0.0686765
146	0.1	0	0.05	0.13	0.23	0	0	0	0	0.05	0.23	0	0	0.02	0.04	0.16	0	0.065	0.05	0.09	0.07	0.12	0.13	0.18	0	0	0.04	0.34	0	0.16	0.17	0.08	0.13	0.11	0.0807353
147	0.17	0.1	0.21	0.25	0.35	0.13	0.05	0.18	0	0.14	0.33	0.23	0.24	0.1	0.18	0.35	0.15	0.245	0.21	0.26	0.31	0.25	0.24	0.35	0.12	0.26	0.31	0.56	0.27	0.24	0.23	0.34	0.44	0.22	0.235735
148	0.01	0	0	0.13	0.22	0.08	0	0.12	0	0.14	0.21	0	0.04	0	0.13	0.31	0.05	0.205	0.07	0.16	0.09	0.15	0.1	0.09	0.06	0.04	0.12	0.29	0.12	0.15	0	0.11	0.29	0.24	0.109559
149	0	0.01	0	0.04	0.09	0.05	0	0.04	0	0	0	0	0.05	0	0	0.1	0.01	0.09	-0.04	0.06	0.07	0	0	0	0	0	0.02	0.07	0.06	0	0	0	0.18	0.14	0.0305882
150	0.49	0	0	0.01	0	0	0.02	0.24	0	0.36	0	0	0	0.06	0.25	0.02	0	0	-0.03	-0.05	0	0	0	0	0	0	0	0	0	0	0	0	0	0.56	0.0567647
151	0.43	0	0	0.19	0.1	0.08	0.02	0.15	0	0.28	0.11	0	0	0.04	0.38	0	0.06	0	0.08	-0.02	0	0	0	0	0	0	0	0	0.21	0	0	0.04	0	0.06	0.065
152	0.61	0.17	0.15	0.41	0.23	0.32	0.28	0.55	0.38	0.68	0.49	0.12	0	0.46	0.79	0	0.19	0	0.31	-0.1	0	0.01	0.45	0.23	0	0.24	0	0	0.55	0.49	0.08	0.37	0	0.02	0.249412
153	1.37	1.05	0.99	1.08	0.96	1.26	0.98	1.09	1.18	1.69	1.37	1.18	0.95	1.48	1.75	0.65	1.22	0.545	1.32	1.25	0.38	1.39	1.76	1.62	1.23	2.37	0.81	1.11	1.74	1.5	1.56	1.41	1.19	1.19	1.25368
154	1.44	1.31	1.27	1.31	1.15	1.48	1.27	1.3	1.49	1.88	1.5	1.85	1.42	1.68	1.66	1.01	1.47	0.99	1.44	1.52	1.44	1.74	2.04	2	1.7	2.65	1.7	1.93	2.05	1.87	1.99	1.67	1.65	1.39	1.59588
155	1.32	1.24	1.15	1.2	1.24	1.36	1.28	1.27	1.64	1.73	1.45	1.61	1.27	1.56	1.6	1	1.24	0.9	1.19	1.48	1.65	1.6	1.86	1.9	1.54	2.46	1.8	1.9	1.82	1.75	1.88	1.68	1.67	1.44	1.52
156	2.29	1.57	1.63	1.72	2.24	1.63	1.79	1.75	1.8	2.54	2.28	1.83	1.53	2.14	2.27	1.54	1.33	1.215	1.58	2.02	2.16	2.48	2.55	2.51	2.15	3.01	2.08	2.59	1.82	2.38	2.41	2.34	1.97	2.24	2.04074
157	0.97	0.86	0.86	0.84	1.05	0.89	0.89	0.96	1.46	1.12	0.81	1.15	0.88	1.06	1.19	0.7	0.78	0.635	0.42	0.91	1.1	1.02	1.12	1.19	1.16	1.43	1.14	1.05	1.01	1.03	0.96	1.08	1.08	0.87	0.990441
158	0.27	0.2	0.15	0.35	0.27	0.24	0.38	0.2	0.65	0.52	0.4	0.48	0.16	0.29	0.38	0.05	0.05	0.02	-0.01	0.14	0.32	0.29	0.25	0.28	0.38	0.14	0.3	0.01	0	0.23	0.11	0.18	0.3	0.07	0.236765
159	0.08	0.07	0.04	0.06	0.04	0.13	0.18	0	0.11	0.02	0.04	0.18	0.07	0.11	0.17	0	0	0	0.05	0.02	0.14	0.05	0.07	0.1	0	0.07	0.04	0	0.09	0.03	0.03	0	0.19	0	0.0641176
160	0.1	0	0.02	0.05	0	0	0.05	0	0.02	0	0.01	0	0	0	0	0.03	0	0	0.12	0.04	0.05	0.03	0	0	0	0	0	0	0	0	0	0	0	0.04	0.0164706
161	0.18	0.11	0.14	0.01	0	0.04	0.08	0.06	0.07	0.04	0.05	0.06	0.28	0.2	0	0.15	0.04	0.105	0.15	0.19	0.34	0.06	0.16	0.15	0.08	0.19	0.23	0	0.23	0.11	0.05	0.21	0.18	0.04	0.117206
162	0.25	0.16	0.19	0.1	0	0.16	0.09	0.12	0.15	0.07	0.06	0.16	0.18	0.26	0.01	0.19	0.04	0.095	0.18	0.27	0.29	0.17	0.18	0.17	0	0.27	0.1	0	0.28	0.1	0	0.23	0.21	0.13	0.143088
163	0.05	0.02	0.03	0	0	0.04	0	0.03	0.03	0	0	0.01	0.08	0.06	0	0.02	0.05	0.035	0.05	0.07	0.12	0	0.02	0	0.08	0.03	0.01	0.01	0.05	0	0	0.06	0.05	0.03	0.0304412
164	0.15	0.16	0.17	0.12	0	0.17	0.03	0.3	0.23	0.13	0.11	0.31	0.15	0.13	0.02	0.15	0.1	0.13	0.18	0.18	0.28	0.14	0.08	0.02	0.22	0.32	0.14	0.07	0.31	0.15	0	0.11	0.18	0.24	0.152353
165	0.93	0.9	0.99	0.56	0.67	0.95	0.71	0.78	0.58	0.91	0.97	0.87	1.02	0.95	0.79	0.94	0.76	0.8	1.09	1.08	0.96	0.92	0.86	0.79	0.84	1.58	1.15	1.12	1.49	1.1	0.86	1.19	0.73	1.29	0.945
166	0.17	0.23	0.13	0.23	0.21	0.12	0.23	0.43	0.33	0.17	0.2	0.25	0.01	0.23	0.22	0.21	0	0.13	0.27	0.18	0.3	0.05	0	0	0.03	0.24	0.15	0	0.2	0.23	0	0	0.15	0.41	0.167941
167	0.41	0.15	0.11	0.29	0.18	0.06	0.18	0.47	0.21	0.19	0.2	0.19	0	0.2	0.18	0.34	0	0.14	0.25	0.2	0.28	0.09	0.03	0	0	0.36	0.07	0	0.18	0.32	0	0	0.23	0.35	0.172353
168	0.81	0.62	0.61	0.66	0.67	0.62	0.54	0.87	0.62	0.76	0.78	0.75	0.44	0.77	0.74	0.88	0.49	0.69	0.78	0.8	0.93	0.86	0.82	0.69	0.4	1.06	0.62	0.42	0.82	1.04	0.51	0.58	0.63	0.99	0.713824
169	0.92	1.1	1.02	1.18	1.08	1.08	1.01	1.2	0.95	1.46	1.09	1.43	0.86	1.33	1.16	1.49	1.15	1.31	1.43	1.5	1.8	1.52	1.65	1.56	1.15	2.22	1.11	0.89	1.3	1.48	1.14	1.02	1.17	1.66	1.27706
170	0.58	1	0.9	0.96	1.02	0.93	0.85	0.98	0.82	1.21	0.92	1.45	0.85	1.19	0.98	1.16	0.95	1.095	1.08	1.11	1.53	1.29	1.31	1.32	1	1.74	1.18	0.82	1.11	1.12	1.08	0.92	0.95	1.3	1.07956
171	0.05	0.48	0.39	0.4	0.43	0.31	0.38	0.5	0.52	0.46	0.3	0.9	0.35	0.47	0.46	0.44	0.32	0.46	0.46	0.37	0.78	0.36	0.5	0.5	0.25	0.37	0.37	0.1	0.39	0.4	0.44	0.33	0.18	0.43	0.407353
172	0	0.09	0.1	0.15	0.12	0.1	0.15	0.22	0.2	0.06	0.11	0.49	0.01	0.15	0.17	0.11	0.04	0.125	0.12	-0.01	0.12	0.09	0.09	0.1	0.06	0	0	0	0.04	0.09	0.12	0.08	0.06	0.03	0.0995588
173	0.01	0.09	0.04	0.05	0.06	0.02	0.06	0.04	0	0	0.06	0.32	0.04	0.01	0.01	0	0.01	0.005	0.04	-0.02	0.15	0.06	0	0	0.06	0	0	0.19	0	0.01	0.06	0	0.08	0.03	0.0436765
174	0	0.09	0	0	0	0	0.01	0	0	0	0.07	0	0.02	0	0	0.07	0	0.04	-0.02	0	0.02	0.08	0.02	0	0	0	0	0.21	0	0.03	0.01	0.06	0.08	0.01	0.0235294
175	0	0	0	0	0.04	0	0	0	0	0	0.05	0	0	0	0	0	0	0.015	-0.05	0.03	0.06	0.03	0	0.01	0	0.01	0.11	0.2	0.16	0.04	0	0.07	0.07	0	0.0248529
176	0	0	0	0	0.06	0	0	0	0	0	0.13	0	0	0	0	0	0	0	-0.14	-0.12	0	0.13	0.02	0.01	0	0	0	0.12	0.02	0	0	0	0.11	0	0.01
177	0	0	0.02	0	0.02	0	0.01	0	0.14	0	0.01	0	0	0	0	0	0	0	-0.11	0.02	0	0.13	0.08	0	0	0	0	0.18	0	0	0	0	0	0.06	0.0164706
178	0.14	0	0	0	0.03	0	0.15	0.19	0	0	0.14	0	0	0	0	0.04	0	0	-0.01	0.05	0	0.38	0.12	0	0	0	0	0	0	0	0	0	0	0.23	0.0429412
179	nd	nd	nd	nd	nd	nd	nd	nd	nd	nd	nd	nd	nd	nd	nd	nd	nd	nd	nd	nd	nd	nd	nd	nd	nd	nd	nd	nd	nd	nd	nd	nd	nd	nd	nd
180	0.71	0.54	0.66	0.47	0.65	0.31	0.62	0.69	0.46	0.46	0.66	0.49	0	0.22	0.5	0.63	0.34	0.38	0.6	0.73	0.45	0.46	0.56	0.33	0.68	0.14	0.11	1.01	0	0.04	0	0.06	0.47	0.71	0.445294
181	0.9	0.62	0.81	0.65	0.67	0.66	0.82	0.76	0.74	0.82	0.66	0.8	0.57	0.61	0.72	1.06	1.05	0.905	0.9	1.04	0.84	0.86	0.73	0.7	1.06	0.71	0.66	0.88	0.7	0.51	0.66	0.67	0.87	0.94	0.781029
182	0.77	0.62	0.67	0.66	0.67	0.53	0.76	0.77	0.75	0.63	0.74	0.64	0.57	0.7	0.6	0.91	0.925	0.765	0.71	0.82	0.79	0.64	0.61	0.76	1.08	0.43	0.63	1.05	0.51	0.65	0.67	0.65	0.83	1.02	0.721471
183	0.78	0.85	0.79	0.77	0.73	0.7	0.98	0.83	0.87	1.04	0.66	0.85	0.79	0.88	0.71	1.16	1.105	1.115	0.83	0.96	1.02	0.75	0.79	1.09	1.26	0.71	0.88	0.93	0.81	0.79	1.03	0.96	0.91	1.03	0.892941
184	1.84	1.85	1.76	1.34	1.46	1.92	1.75	1.32	1.69	2.09	1.48	1.53	1.88	1.71	1.54	1.69	2.03	1.84	1.74	1.9	1.93	1.51	1.56	2.02	2.03	2	2.09	2.14	2.03	1.45	1.97	2.03	1.36	1.73	1.77088
185	0.79	0.62	0.67	0.66	0.52	0.66	0.75	0.65	0.68	0.77	0.41	0.63	0.54	0.7	0.7	0.68	0.805	0.705	0.67	0.65	0.82	0.36	0.35	0.85	0.67	0.4	0.55	0.64	0.61	0.48	0.65	0.76	0.44	0.66	0.632353
186	0.36	0.06	0.23	0.39	0.13	0.17	0.32	0.29	0.54	0.43	0	0.16	0.2	0.43	0.38	0.25	0.47	0.3	0.28	0.2	0.43	0	0.07	0.48	0.06	0.05	0.22	0.18	0.3	0.1	0.23	0.4	0	0.18	0.243824
187	0.04	0	0	0.07	0	0	0	0	0.18	0.06	0	0.14	0.32	0.1	0.08	0.04	0.105	0.035	0.02	0.01	0	0	0.04	0.23	0	0	0.06	0.09	0.01	0	0	0.15	0.09	0	0.055
188	0	0	0	0.02	0	0	0	0	0.07	0	0	0	0	0.13	0	0	0.18	0	-0.03	-0.02	0.01	0	0.06	0.04	0	0	0	0	0	0	0	0.07	0.12	0.03	0.02
189	0	0	0	0	0	0	0	0	0.22	0	0	0	0	0.22	0	0.08	0.045	0.015	0.04	0	0	0.02	0.09	0	0	0	0	0.03	0	0.05	0	0	0.27	0.2	0.0376471
190	0.38	0.23	0.05	0.34	0.06	0.21	0.24	0.17	0.52	0.46	0.11	0.18	0.14	0.68	0.24	0.47	0.58	0.465	0.65	0.77	0.46	0.46	0.75	0.05	0.31	0.46	0.39	0.52	0.72	0.65	0.39	0.41	0.64	0.84	0.411618
191	1.38	1.3	0.98	0.89	0.84	1.35	1	0.73	1.34	1.43	1.12	1.03	1.36	1.37	1.13	1.34	1.93	1.5	1.47	1.62	1.52	1.23	1.4	1.05	1.43	1.75	1.72	1.84	1.65	1.27	1.62	1.56	1.28	1.64	1.355
192	0.99	0.97	0.86	0.82	0.67	1.16	0.88	0.59	1.14	0.81	0.99	0.87	0.49	0.23	0.91	0.93	1.25	0.815	0.99	1.05	0.89	0.81	0.83	0.69	0.83	0.92	0.66	0.9	0.49	0.74	0.87	0.34	0.66	0.87	0.821029
193	0.7	0.63	0.8	0.74	0.72	0.94	0.77	0.5	0.83	0.7	0.77	0.49	0	0	0.72	0.52	0.42	0.1	0.7	0.74	0.13	0.55	0.26	0.4	0.36	0	0	0.61	0	0.02	0.93	0.27	0.44	0.69	0.483824
194	0.66	0.54	0.66	0.44	0.51	0.69	0.56	0.4	0.45	0.5	0.61	0.34	0.47	0.18	0.49	0.54	0.545	0.415	0.44	0.46	0.23	0.35	0.19	0.31	0.29	0	0.28	0.47	0.33	0.19	0.32	0.48	0.46	0.38	0.417059
195	0	0	0.07	0.11	0.1	0	0.13	0.12	0	0.03	0	0	0	0	0.08	0.17	0	0	-0.14	-0.18	0	0.14	0	0	0	0	0	0	0	0	0	0	0	0.06	0.0202941
196	0	0	0	0	0	0	0.02	0.05	0	0	0	0	0	0	0	0	0	0	-0.09	-0.13	0	0	0	0	0	0	0	0	0	0	0	0	0	0.06	-0.00264706
197	0	0	0	0	0	0	0	0.12	0	0.03	0	0	0	0	0.01	0	0	0	-0.01	-0.06	0	0	0	0	0	0	0	0	0	0	0	0.05	0	0.19	0.00970588
198	0.14	0	0	0	0	0	0	0.02	0.02	0	0	0	0.14	0.04	0.14	0	0.195	0	0.14	0.17	0	0	0.12	0	0	0	0	0.01	0.2	0	0	0.36	0	0.2	0.0557353
199	0.1	0	0	0	0	0	0	0	0.02	0.04	0	0	0.1	0	0	0.13	0.13	0.135	0.08	0.03	0.06	0	0.08	0.07	0	0.01	0.08	0	0.1	0.06	0.05	0.01	0.06	0.03	0.0404412
200	0.6	0.6	0.3	0.23	0.43	0.41	0.5	0.31	0.54	0.66	0.59	0.54	0.31	0.58	0.29	0.87	0.88	0.955	0.65	0.63	0.86	0.64	0.8	0.79	0.87	0.98	0.69	0.44	0.71	0.69	1.03	0.63	0.74	0.56	0.626618
201	0.83	0.71	0.62	0.62	0.83	0.68	0.9	0.65	0.98	0.94	0.99	0.74	0.53	0.94	0.4	1.02	1.17	1.06	0.91	0.74	0.9	0.94	0.9	1.01	0.91	1	0.88	0.82	0.93	1.15	1.35	0.82	0.85	0.96	0.872941
202	0.79	0.92	0.76	0.69	0.8	0.87	0.92	0.7	0.72	1.3	0.79	0.57	0.48	0.94	0.57	1.14	1.415	1.205	0.99	0.89	0.8	0.99	1.02	0.93	0.97	0.83	1.08	0.41	0.87	0.93	1.06	0.94	0.97	0.78	0.883529
203	0.81	0.76	0.85	0.67	0.73	1.09	0.81	0.66	0.59	1.05	0.76	0.66	0.69	0.9	0.56	0.9	1.1	1.01	0.91	0.69	0.9	0.83	0.77	0.74	0.82	0.83	1.04	0.59	0.95	0.96	1	0.95	0.83	0.76	0.828529
204	0.67	0.72	0.86	0.61	0.53	1.04	0.69	0.49	0.63	0.83	0.77	0.63	0.61	0.81	0.49	0.84	0.96	0.905	0.81	0.57	0.81	0.54	0.49	0.49	0.77	0.65	0.88	0.43	0.75	0.9	1.08	0.9	0.52	0.67	0.716029
205	0.53	0.47	0.74	0.52	0.48	0.8	0.5	0.36	0.38	0.68	0.33	0.51	0.68	0.47	0.3	0.72	0.79	0.83	0.69	0.49	0.85	0.36	0.51	0.49	0.78	0.7	0.77	0.27	0.62	0.69	0.9	0.78	0.39	0.36	0.580588
206	0.23	0.09	0.16	0.28	0.2	0.15	0.33	0.19	0.09	0.4	0	0.34	0.25	0.18	0.03	0.38	0.54	0.395	0.29	0.2	0.34	0.15	0.31	0.21	0.14	0.27	0.28	0	0.28	0.32	0.41	0.29	0.11	0.12	0.233971
207	0	0	0	0	0.01	0	0.13	0	0	0	0	0	0	0	0	0	0	0	-0.02	0.15	0	0.03	0.02	0	0	0	0	0	0	0	0.02	0	0	0.04	0.0111765
208	0.28	0.07	0.12	0.13	0.21	0.19	0.37	0.15	0.04	0.39	0	0	0.04	0.26	0.08	0.28	0.3	0.285	0.22	0.41	0	0.42	0.35	0.19	0.04	0.29	0.1	0	0	0.4	0.14	0.12	0.12	0.41	0.188382
209	0.74	0.51	0.56	0.46	0.57	0.8	0.59	0.4	0.54	0.73	0.68	0.39	0.54	0.63	0.56	0.54	0.76	0.515	0.61	0.94	0.38	0.69	0.68	0.45	0.63	0.82	0.7	0.56	0.55	0.54	0.59	0.69	0.33	0.83	0.603088
210	0.84	0.77	0.86	0.62	0.63	1	0.7	0.46	0.76	0.78	1.02	0.3	0.6	0.73	0.79	0.41	0.58	0.39	0.72	0.91	0.47	0.72	0.55	0.5	0.61	0.83	0.91	0.66	0.91	0.46	0.52	0.68	0.29	1.06	0.677647
211	0.53	0.59	0.58	0.52	0.5	0.71	0.44	0.43	0.33	0.46	0.64	0.16	0.35	0.35	0.46	0.24	0.605	0.28	0.5	0.42	0.41	0.37	0.34	0.37	0.39	0.5	0.58	0.3	0.53	0.11	0.31	0.33	0.15	0.38	0.416618
212	0.38	0.4	0.43	0.65	0.5	0.43	0.45	0.45	0.4	0.25	0.55	0.13	0	0.14	0.38	0.28	0.465	0.275	0.39	0.28	0.13	0.52	0.35	0.25	0.25	0	0.12	0.24	0.08	0.26	0.14	0.17	0.28	0.47	0.308529
213	0.89	0	0.53	0.81	1.1	0	0.45	0.56	0.77	0.06	0.66	0	0.1	0	0.6	0.36	0.14	0.135	0.54	0.33	0.03	0.86	0.55	0.67	0	0	0	1.24	0	0.31	0.49	0	0.3	0.36	0.377794
214	0.9	0.41	0.79	0.81	0.8	0.71	0.74	0.8	0.65	0.57	0.93	0.45	0.67	0.63	0.8	0.64	0.88	0.74	0.93	0.75	0.62	0.92	1.09	1.08	0.19	0.11	0.5	0.67	0.77	0.88	0.78	0.88	0.75	0.71	0.722059
215	0.76	0.72	0.73	0.69	0.67	0.82	0.61	0.64	0.76	0.51	0.93	0.52	0.6	0.62	0.73	0.92	0.715	0.73	0.81	0.52	0.56	0.47	0.94	0.97	0.16	0.05	0.48	0.42	0.78	0.64	0.66	0.81	0.74	0.52	0.653088
216	0.84	1.01	0.9	0.74	0.75	1.09	0.76	0.68	0.91	0.58	0.82	0.78	0.88	0.6	0.68	0.94	1.11	1.435	0.75	0.59	0.7	0.56	1.11	1.15	0.6	0.61	0.48	0.44	0.98	0.64	0.94	0.9	0.86	0.39	0.800147
217	0.12	0.2	0.15	0.21	0.2	0.24	0.26	0.22	0.26	0	0.12	0.2	0.11	0	0.11	0.28	0.13	0.3525	-0.02	0	0.01	0.02	0.2	0.21	0.07	0	0	0	0.04	0.02	0.07	0.09	0.29	0	0.122426
218	0	0.03	0	0.01	0.06	0	0	0.02	0.03	0	0	0.08	0.05	0	0	0.03	0.14	0.1875	-0.01	-0.01	0.17	0.05	0.02	0.05	0.07	0.04	0.04	0	0	0	0	0	0.16	0	0.0358088
219	0	0	0	0	0	0	0	0	0.21	0	0	0.01	0	0	0	0	0.01	0.11	0	0.02	0.08	0.04	0	0	0	0	0	0.04	0	0	0	0	0	0.12	0.0188235
220	0.01	0.07	0.09	0.11	0.03	0.07	0.03	0.02	0.22	0	0.12	0.19	0.11	0	0.03	0.335	0.03	0.2175	0.07	0.17	0.13	0.21	0.18	0.06	0.11	0	0.09	0.17	0.14	0.12	0	0.08	0.13	0.24	0.105368
221	0.02	0.09	0.05	0.11	0.01	0.07	0.09	0.04	0.13	0.04	0.06	0.13	0.06	0.05	0.01	0.145	0	0.365	0.02	0.06	0	0.17	0.09	0.07	0.04	0	0.05	0.01	0	0.11	0	0.03	0.02	0.14	0.0670588
222	0.13	0.15	0.15	0.26	0.08	0.18	0.19	0.12	0.2	0.17	0.08	0.14	0.09	0.23	0.17	0.125	0.07	0.54	0.14	0.25	0.08	0.31	0.33	0.18	0.15	0.08	0.13	0.11	0	0	0	0.15	0.15	0.19	0.156618
223	0.16	0	0.13	0.34	0.18	0.05	0.24	0.31	0.39	0.34	0.29	0	0	0.31	0.27	0	0	0	0.36	0.4	0	0.56	0.51	0.08	0	0.22	0	0	0	0	0	0.21	0.25	0.53	0.180294
224	0.29	0.2	0.28	0.54	0.36	0.19	0.45	0.48	0.32	0.51	0.16	0	0.08	0.34	0.34	0	0	0	0.46	0.73	0	0.83	0.69	0.53	0.34	0.31	0.13	0.08	0.19	0.23	0	0.45	0.53	0.76	0.317647
225	0.79	0.71	0.7	0.82	0.78	0.73	0.72	0.73	0.81	0.84	0.75	0.28	0.65	0.84	0.78	0.225	0.52	0.6625	0.89	1.1	0.58	0.83	0.92	0.58	0.8	0.85	0.48	0.9	0.66	0.44	0.27	0.84	0.89	1.09	0.719338
226	0.83	0.91	0.85	0.86	0.76	0.75	1	0.87	0.73	1.11	0.57	0.48	0.68	0.95	0.84	0.41	0.8	0.725	1.05	1.1	0.65	0.95	1.06	0.93	1.09	0.83	0.74	0.89	0.71	0.47	0.39	0.99	0.97	1.13	0.825735
227	0.68	0.7	0.71	0.72	0.72	0.64	0.8	0.74	0.74	0.94	0.62	0.59	0.74	0.8	0.83	0.435	0.655	0.745	0.84	0.96	0.66	0.78	0.96	0.72	1.03	0.9	0.78	0.96	0.79	0.5	0.45	0.87	0.91	0.96	0.761029
228	0.36	0.45	0.4	0.43	0.4	0.34	0.45	0.47	0.56	0.43	0.32	0.33	0.4	0.47	0.49	0.23	0.275	0.27	0.49	0.55	0.44	0.41	0.51	0.31	0.66	0.56	0.39	0.63	0.5	0.32	0.23	0.41	0.56	0.56	0.429559
229	0	0.34	0	0	0.12	0	0	0.32	0.41	0.07	0	0	0	0	0.02	0	0	0	-0.09	-0.11	0	0	0.16	0	0.09	0.21	0	0.05	0.04	0.1	0.09	0	0.15	0.19	0.0635294
230	0.05	0.1	0.03	0.14	0.09	0	0	0.13	0.09	0.04	0	0.11	0	0	0.08	0.3	0.095	0.1775	0.04	0.05	0	0.05	0.11	0	0.12	0.04	0.04	0.18	0.07	0	0	0.06	0.03	0.08	0.0677206
231	0	0.05	0.03	0.05	0.01	0	0	0.04	0	0	0	0	0	0.02	0	0.225	0.16	0	0.05	0.03	0.11	0	0.03	0	0.03	0	0.05	0.13	0.04	0	0	0.05	0	0.02	0.0330882
232	0	0	0.04	0.04	0	0	0.03	0.05	0	0.08	0	0.04	0.1	0.1	0	0.265	0.21	0.1075	0.09	0.1	0.11	0.09	0.16	0.15	0.17	0.07	0.09	0	0.17	0.1	0.16	0.13	0.07	0.09	0.0827206
233	0	0.07	0.05	0.02	0	0	0.01	0	0	0.02	0	0	0	0.02	0	0.09	0	0	0.02	0.02	0.03	0.01	0.04	0.03	0	0	0	0	0.06	0.05	0.13	0	0.04	0.01	0.0211765
234	0.3	0.32	0.33	0.26	0.19	0.34	0.29	0.18	0.34	0.3	0.33	0.13	0.22	0.28	0.2	0.255	0.305	0.4225	0.25	0.28	0.22	0.18	0.28	0.27	0.18	0.08	0.2	0.11	0.37	0.25	0.33	0.27	0.2	0.3	0.257721
235	0.88	0.94	0.62	0.45	0.43	0.91	0.65	0.43	0.71	0.67	0.67	0.36	0.42	0.53	0.63	0.595	0.495	0.41	0.49	0.56	0.27	0.33	0.54	0.46	0.37	0.42	0.33	0.33	0.5	0.46	0.5	0.45	0.36	0.62	0.523235
236	0.12	0.15	0.12	0.06	0.09	0.22	0.11	0.05	0.05	0.11	0.1	0.01	0	0	0.2	0.17	0.2	0.0775	0.06	0.05	0	0.02	0.02	0.05	0.02	0	0	0	0	0	0	0	0.01	0	0.0608088
237	0.07	0.06	0.1	0.09	0.02	0.06	0.11	0.04	0.04	0.14	0.11	0	0	0	0.23	0.36	0	0.13	0.04	0.05	0	0.01	0.06	0.02	0	0	0	0.01	0	0	0	0	0	0	0.0514706
238	0.37	0	0.12	0.22	0	0	0	0.09	0.05	0.14	0.24	0	0	0	0.54	0	0	0	0.36	0.31	0	0	0	0	0	0	0	0.94	0	0	0.18	0	0	0.03	0.105588
239	0.52	0.54	0.53	0.55	0.49	0.44	0.49	0.51	0.61	0.53	0.71	0.39	0.11	0.29	0.69	0.605	0.28	0.6	0.56	0.78	0.54	0.61	0.73	0.57	0.32	0.27	0.03	0.71	0	0.09	0.43	0.35	0.71	0.87	0.483971
240	1.04	1.28	1.01	1.23	1.04	1.03	1.03	1.06	1.33	1.32	1.22	0.86	0.63	1.03	1.13	1.525	0.97	1.4875	1.27	1.47	0.97	1.4	1.61	1.27	1.26	1.54	0.53	1.08	0.89	1.03	1.3	0.85	1.68	1.81	1.18184
241	1.26	1.31	1.11	1.3	1.23	1.2	1.2	1.13	1.37	1.47	0.91	1	0.85	1.23	1.25	1.055	1.015	1.325	1.5	1.69	1.08	1.51	1.74	1.34	1.17	1.49	0.67	1.24	1.44	1.13	1.07	1.15	1.51	1.75	1.25574
242	0.61	0.6	0.64	0.56	0.76	0.62	0.69	0.67	0.6	0.79	0.63	0.48	0.58	0.66	0.79	0.585	0.365	0.505	0.72	0.78	0.67	0.71	0.83	0.7	0.78	0.8	0.5	0.75	0.8	0.44	0.47	0.59	0.91	0.78	0.657794
243	0.06	0	0.03	0.04	0.16	0	0.15	0.21	0	0.13	0	0	0	0.08	0.18	0	0	0	0.1	0.06	0.05	0.1	0.11	0	0.02	0	0	0	0	0	0	0	0.2	0.08	0.0517647
244	0.06	0	0.01	0	0	0	0.01	0.08	0	0	0	0	0	0.04	0.09	0.01	0	0	0.01	-0.01	0.01	0.02	0.03	0	0.08	0	0	0	0	0	0	0.05	0.13	0.03	0.0191176
245	0.11	0.09	0.02	0	0	0.01	0.03	0	0.21	0.06	0.07	0.01	0	0.09	0.07	0.095	0	0.03	0.05	0.06	0	0.09	0.09	0	0.04	0.1	0	0.03	0	0.15	0.06	0.12	0.09	0.16	0.0569118
246	0.21	0.34	0.17	0.17	0.26	0.27	0.4	0.22	0.37	0.44	0.27	0.3	0.09	0.24	0.27	0.575	0.255	0.3625	0.37	0.46	0.44	0.3	0.48	0.33	0.2	0.58	0.29	0.26	0.28	0.55	0.45	0.34	0.37	0.56	0.337426
247	1.02	1.52	0.6	0.68	0.86	1	1.06	0.75	1.59	1.6	0.93	0.98	0.59	1.07	0.76	0.605	0.645	0.7425	1.03	1.15	0.95	1.08	1.23	0.92	0.74	1.51	0.74	0.97	0.8	1.23	1.32	0.76	1.17	0.93	0.98625
248	0	0	0	0	0.17	0	0	0.27	0	0	0	0	0	0	0	0	0	0	-0.23	-0.3	0	0.62	0.09	0	0	0	0	0	0	0.35	0	0	0	0.4	0.0402941
249	0	0	0	0	0	0	0	0	0	0	0	0	0	0	0	0	0	0	-0.08	-0.1	0	0.25	0	0	0	0	0	0	0	0	0	0	0	0.07	0.00411765
250	0	0	0	0.01	0	0	0	0	0	0	0	0.13	0	0	0.02	0	0	0.125	0.05	0.02	0	0.2	0	0.03	0	0	0.06	0	0.03	0.05	0	0.04	0.04	0.02	0.0242647
251	0	0	0	0.02	0	0	0	0	0.01	0.03	0	0.13	0	0	0	0.045	0	0.0675	0	0	0.06	0	0.01	0	0	0	0	0	0.02	0.02	0	0	0.04	0	0.0133088
252	0	0.01	0	0.06	0	0	0	0	0.03	0	0	0.04	0.01	0	0.03	0.23	0.005	0.1825	-0.02	-0.02	0	0	0.01	0	0	0	0	0	0	0	0	0	0.06	0	0.0184559
253	0	0.04	0	0.23	0.04	0	0.18	0.12	0.22	0	0	0	0	0	0.24	0	0	0	-0.04	-0.05	0	0.21	0.14	0	0	0	0	0	0	0	0	0.02	0.25	0.1	0.05
254	0.18	0.16	0.07	0.31	0.08	0.16	0.5	0.31	0.27	0.38	0.2	0	0	0.37	0.38	0.2	0	0.0075	0.22	0.21	0	0.31	0.32	0.02	0	0	0	0	0.12	0.15	0	0.11	0.53	0.32	0.173162
255	0.81	0.93	0.89	0.68	0.6	0.99	0.9	0.63	1.13	1.04	1.24	0.33	0.8	1.07	0.99	0.9	0.53	0.51	1.06	1.18	0.75	0.84	1.13	0.82	0.63	0.7	0.83	1.03	1.09	0.88	0.86	1.1	1.09	1.21	0.887353
256	2.03	2.27	1.7	1.36	1.3	2.21	1.55	1.24	2.12	2.04	1.83	1.14	1.56	1.69	1.77	1.325	0.99	1.04	1.98	2.08	1.6	1.41	2.25	1.5	1.4	1.81	1.82	1.82	2.14	1.57	1.68	1.95	1.78	2.13	1.70838
257	0.31	0.34	0.3	0.3	0.33	0.35	0.3	0.26	0.49	0.42	0.49	0	0.09	0.38	0.42	0.2	0.125	0.2	0.39	0.38	0.36	0.15	0.27	0.14	0.15	0.26	0.2	0.17	0.36	0.26	0.18	0.21	0.54	0.41	0.286324
258	0.08	0	0.05	0.08	0.11	0.12	0	0.07	0.09	0.01	0.25	0.04	0	0.1	0.07	0	0	0	0.14	0.08	0	0	0.01	0	0	0.02	0	0	0.05	0.05	0	0	0.26	0.26	0.0570588
259	0	0	0.01	0.07	0.03	0.05	0	0.12	0.04	0	0.17	0	0	0	0	0	0	0	0.05	0	0	0	0	0	0	0	0	0	0.08	0	0	0	0.05	0.15	0.0241176
260	0	0	0	0.02	0	0.03	0	0.16	0.28	0	0.01	0	0	0	0	0	0	0	0.07	0	0	0.06	0	0	0	0	0	0	0	0.03	0	0.09	0	0.05	0.0235294
261	0	0	0	0.09	0	0.02	0	0.18	0.24	0	0	0	0	0	0.18	0	0	0.0225	0.05	-0.06	0	0	0.11	0	0	0	0	0	0	0	0	0.11	0	0	0.0277206
262	0	0	0	0	0.02	0	0	0.08	0	0	0	0	0	0	0	0	0	0	0.01	-0.03	0	0	0	0	0	0	0	0	0	0	0	0	0	0	0.00235294
263	0.03	0	0	0.01	0	0	0	0	0	0	0	0	0	0	0	0.11	0	0	0.01	0.02	0	0	0.05	0	0	0	0	0	0.03	0	0	0	0.01	0.03	0.00882353
264	0	0	0	0	0	0	0	0	0	0	0	0	0	0	0	0	0	0	-0.08	-0.07	0	0.01	0.01	0	0	0	0	0	0	0	0	0	0.04	0	0.00264706
265	0	0	0	0	0	0	0	0.03	0	0	0	0.02	0	0.06	0	0	0	0	-0.05	-0.06	0.16	0.14	0	0	0	0.02	0	0	0.03	0.04	0.17	0	0.01	0	0.0167647
266	0	0	0	0	0	0	0	0	0	0	0	0	0	0.04	0	0	0	0	-0.26	-0.35	0.67	0.66	0	0	0	0.04	0	0	0	0.22	0.75	0	0	0.01	0.0523529
267	0	0	0	0	0	0	0	0.02	0	0	0	0	0	0	0	0	0	0	-0.06	-0.26	0.12	0.39	0	0	0	0	0	0	0	0.18	0.85	0	0	0	0.0364706
268	0	0	0	0	0.09	0	0.02	0.15	0	0.05	0	0	0	0.08	0	0	0	0	0	0	0	0	0	0	0	0	0	0	0	0	0	0	0	0	0.0114706
269	0	0	0.07	0.04	0.19	0	0.16	0.24	0	0.05	0.14	0	0	0.22	0	0	0	0	0.08	0.11	0	0.05	0.1	0	0	0	0.03	0	0.08	0.03	0	0.08	0.19	0.1	0.0576471
270	0	0.07	0.22	0.19	0.42	0.14	0.49	0.39	0.09	0.45	0.34	0	0	0.45	0.16	0.045	0	0	0.28	0.25	0.11	0.31	0.28	0.04	0	0	0.12	0.05	0.17	0.35	0.11	0.14	0.28	0.5	0.189559
271	0.45	0.66	0.63	0.51	0.53	0.68	0.67	0.48	0.68	0.76	0.69	0.4	0.6	0.67	0.6	0.505	0.65	0.645	0.83	1	0.44	0.53	0.82	0.62	0.4	0.6	0.81	0.87	0.87	0.71	0.63	0.96	0.91	0.92	0.668529
272	0.92	1.2	0.94	0.95	0.91	1.06	1.19	0.8	1.32	1.48	0.84	0.9	0.78	0.96	0.94	0.905	1.085	1.2125	1.1	1.23	0.73	0.91	1.4	1.03	1.02	1.26	1.04	1.02	1.09	1.25	1.04	1.19	1.37	0.95	1.05949
273	1.78	2.11	1.57	1.57	1.38	1.87	1.87	1.34	2.3	1.81	1.46	1.39	1.26	1.47	1.74	1.37	1.65	1.455	1.86	2.05	1.33	1.39	1.78	1.56	1.42	1.94	1.67	1.89	1.88	1.59	1.59	1.83	1.66	1.79	1.66544
274	0.28	0.29	0.27	0.4	0.47	0.35	0.48	0.25	0.67	0.27	0.32	0.26	0.06	0.15	0.51	0	0.025	0.1025	0.32	0.3	0.21	0.16	0.26	0.22	0.12	0.16	0.13	0.21	0.01	0.22	0.13	0.17	0.4	0.27	0.248456
275	0.2	0.13	0.17	0.21	0.22	0.3	0.1	0	0.32	0.02	0.25	0.16	0.02	0	0.22	0	0	0.0125	0.11	0.13	0.06	0.06	0.16	0.1	0.01	0	0.06	0.05	0.07	0.13	0	0.07	0.22	0.1	0.107721
276	0.22	0.07	0.25	0.15	0.06	0.31	0	0	0.35	0	0.33	0.01	0.11	0	0.3	0.145	0.115	0.09	0.09	0.08	0.03	0.06	0.13	0.18	0.13	0	0.15	0.12	0.16	0.17	0.04	0.14	0.03	0.09	0.120882
277	0.14	0	0.15	0.09	0.01	0.15	0	0.03	0.12	0.09	0.18	0.02	0.02	0	0.14	0.14	0.175	0.285	0.13	0.08	0	0.11	0.18	0.2	0.14	0	0.1	0.07	0.14	0.12	0.11	0.11	0	0.14	0.0991176
278	0.26	0.03	0.17	0.05	0.08	0.05	0.03	0.17	0	0.2	0.05	0	0.02	0.14	0	0.185	0.24	0.18	0.18	0.16	0.16	0.15	0.18	0	0.11	0	0.05	0	0.13	0.07	0.17	0.09	0.14	0.34	0.111324
279	0.22	0.01	0.1	0.03	0.08	0.09	0.06	0.26	0	0.33	0	0	0	0.18	0.11	0.3	0.27	0.2	0.11	0.11	0.17	0	0.26	0.02	0.18	0.03	0	0	0.1	0.01	0.12	0.08	0.28	0.22	0.115588
280	0.35	0.08	0.23	0.15	0.23	0.22	0.16	0.29	0	0.36	0	0.07	0	0.32	0.23	0.275	0.275	0.3825	0.1	0.15	0.08	0	0.28	0.05	0.1	0.11	0	0.06	0.16	0	0.02	0.15	0.37	0.28	0.162721
281	0	0	0	0	0	0	0	0.1	0	0.01	0	0	0	0.03	0	0	0	0	-0.16	-0.18	0	0	0.01	0	0	0	0	0	0	0	0	0	0.01	0.08	0.00294118
282	0	0	0	0	0	0	0	0	0	0.04	0	0	0	0	0.03	0	0	0	-0.07	-0.09	0	0	0	0	0	0	0	0	0	0	0	0	0	0.05	0.00117647
283	0.02	0	0	0	0	0	0	0	0	0.05	0	0	0	0	0.04	0	0	0.0025	0.08	-0.01	0	0	0.03	0	0	0	0	0	0.12	0	0	0	0	0.15	0.0141912
284	0	0	0	0	0	0	0	0	0	0	0	0	0	0	0.01	0	0	0	0.02	-0.02	0	0	0	0	0	0	0	0	0	0	0	0	0	0.07	0.00235294
285	0.11	0.07	0.21	0.18	0.11	0.2	0.03	0.07	0.08	0.02	0.14	0.05	0.02	0	0.29	0.035	0.11	0.175	0.26	0.25	0.03	0	0.16	0.08	0	0.05	0.22	0	0.31	0.04	0	0.3	0.12	0.26	0.117059
286	1.13	1.13	1.04	0.73	0.86	1.05	0.86	0.67	1.26	0.83	1	0.51	0.46	0.69	1.01	0.535	0.425	0.5	0.76	0.8	0.45	0.29	0.66	0.42	0.42	0.68	0.7	0.65	0.92	0.43	0.37	0.82	0.43	0.52	0.706176
287	0.14	0.17	0.11	0.11	0.14	0.05	0.1	0.05	0.07	0	0.07	0	0	0	0	0.07	0.11	0.1325	0.05	0.05	0.03	0	0.04	0	0.02	0	0	0.06	0.04	0.03	0.02	0.08	0.05	0	0.0527206
288	0.01	0.06	0.13	0.12	0.1	0	0.08	0.15	0.15	0	0.04	0	0	0	0	0.03	0.015	0.1125	-0.06	0.01	0	0.03	0.14	0	0	0.18	0	0.03	0	0.32	0.16	0.1	0.02	0.25	0.0640441
289	0.03	0	0.09	0.21	0.07	0.05	0.09	0.15	0	0	0	0.02	0	0	0	0.29	0.225	0.37	0.12	0.14	0	0.18	0.26	0.21	0.08	0.08	0	0.06	0	0.4	0.35	0.03	0.13	0.18	0.112206
290	0.2	0	0.23	0.38	0.2	0.18	0.31	0.4	0.14	0.14	0	0.18	0	0.08	0.04	0.435	0.67	0.8525	0.45	0.55	0.09	0.64	0.69	0.51	0.46	0.53	0.13	0.41	0.13	0.83	0.87	0.25	0.3	0.66	0.351103
291	0.24	0.02	0.15	0.29	0.14	0.14	0.17	0.21	0.26	0.03	0.23	0.23	0	0.07	0.05	0.44	0.425	0.64	0.46	0.54	0.35	0.21	0.55	0.49	0.42	0.45	0.31	0.49	0.24	0.54	0.48	0.42	0.37	0.63	0.314265
292	0.66	0.53	0.69	0.57	0.43	0.52	0.53	0.55	0.44	0.37	0.41	0.7	0.62	0.46	0.4	0.83	0.83	1.095	0.92	0.87	0.93	0.67	0.85	0.92	0.83	0.94	1.05	1.13	1.03	0.82	0.83	1.09	0.59	1.09	0.741029
293	0.52	0.44	0.55	0.5	0.44	0.5	0.57	0.44	0.36	0.33	0.2	0.42	0.34	0.26	0.44	0.365	0.36	0.555	0.61	0.54	0.61	0.34	0.42	0.46	0.63	0.64	0.59	0.49	0.46	0.44	0.38	0.58	0.32	0.58	0.461176
294	0.19	0.09	0.18	0.3	0.07	0.2	0.31	0.16	0.19	0.08	0.02	0.08	0.05	0	0.3	0.14	0.13	0.2075	0.3	0.34	0.34	0.16	0.24	0.23	0.41	0.26	0.23	0.23	0.24	0.07	0	0.26	0.17	0.29	0.190221
295	0.3	0.04	0.26	0.46	0.17	0.23	0.32	0.2	0.49	0.2	0.28	0.27	0.22	0.18	0.42	0.245	0.27	0.3225	0.5	0.42	0.41	0.21	0.3	0.32	0.54	0.2	0.5	0.72	0.11	0.23	0.2	0.43	0.17	0.38	0.309338
296	0.58	0.54	0.58	0.55	0.28	0.62	0.58	0.32	0.53	0.55	0.6	0.68	0.81	0.48	0.62	0.955	0.925	1.125	0.92	0.99	0.85	0.66	0.81	0.79	0.83	1.03	1.2	1.07	1.26	0.69	0.71	1.04	0.56	0.87	0.753088
297	0.13	0.15	0.18	0.16	0	0.21	0.22	0	0.2	0.12	0.19	0.08	0.1	0.14	0.19	0.24	0.095	0.1375	0.26	0.16	0.19	0.04	0.07	0.08	0.02	0.06	0.2	0.07	0.13	0.09	0.03	0.11	0	0.12	0.122721
298	0.38	0.58	0.6	0.39	0.24	0.5	0.44	0.23	0.32	0.38	0.43	0.04	0.14	0.27	0.2	0.425	0.325	0.2075	0.2	0.17	0.24	0.19	0.47	0.26	0.25	0.36	0.22	0.19	0.31	0.11	0.23	0.21	0.21	0.01	0.286103
299	0	0	0.01	0	0	0	0	0	0	0	0	0	0	0	0	0	0	0	-0.11	-0.13	0	0	0	0	0	0	0	0	0	0	0	0	0	0	0.00676471
300	0	0	0.02	0	0	0	0	0	0	0	0	0	0	0	0	0	0	0	-0.02	-0.05	0	0	0	0	0	0	0	0	0	0	0	0	0	0	0.00147059
301	0.26	0	0.36	0.09	0.09	0.13	0.06	0.08	0	0	0.05	0	0	0	0.34	0	0	0.1325	0.3	0.35	0	0.3	0.17	0	0.04	0.07	0.06	0.11	0.19	0	0.02	0.24	0.34	0.16	0.115956
302	0.5	0.18	0.58	0.32	0.29	0.5	0.31	0.34	0.28	0.25	0.3	0.1	0.41	0.18	0.56	0.275	0.34	0.595	0.51	0.56	0.24	0.64	0.62	0.35	0.38	0.71	0.44	0.57	0.61	0.16	0.44	0.54	0.93	0.38	0.423235
303	0.5	0.27	0.74	0.4	0.52	0.64	0.38	0.49	0.49	0.28	0.53	0.32	0.58	0.46	0.6	0.42	0.33	0.87	0.54	0.56	0.57	0.57	0.57	0.36	0.29	0.82	0.63	0.48	0.78	0.23	0.51	0.63	0.77	0.49	0.518235
304	0.49	0.16	0.58	0.51	0.45	0.48	0.34	0.42	0.57	0.19	0.38	0.53	0.53	0.36	0.5	0.33	0.4	0.7475	0.36	0.36	0.38	0.67	0.48	0.27	0.2	0.89	0.48	0.37	0.56	0.26	0.65	0.57	0.75	0.46	0.461103
305	0.58	0.31	0.67	0.49	0.36	0.63	0.49	0.32	0.5	0.41	0.52	0.44	0.6	0.47	0.62	0.625	0.535	0.825	0.47	0.59	0.31	0.51	0.51	0.35	0.32	0.92	0.56	0.57	0.64	0.38	0.66	0.57	0.5	0.72	0.528676
306	0.3	0.15	0.42	0.28	0.16	0.3	0.27	0.11	0	0.23	0.09	0.39	0.49	0.14	0.21	0.38	0.285	0.455	0.19	0.15	0.11	0.27	0.29	0.25	0.31	0.61	0.33	0.11	0.39	0.16	0.28	0.22	0.21	0.08	0.253529
307	0.47	0.28	0.66	0.45	0.24	0.58	0.43	0.22	0.27	0.25	0.38	0.32	0.9	0.25	0.39	0.625	0.5	0.6675	0.42	0.48	0.23	0.46	0.41	0.51	0.52	0.68	1	0.81	1.03	0.49	0.68	0.79	0.21	0.51	0.503309
308	0.46	0.32	0.63	0.43	0.32	0.52	0.5	0.34	0.29	0.19	0.43	0.26	0.59	0.32	0.42	0.615	0.545	0.7725	0.44	0.52	0.3	0.38	0.39	0.48	0.58	0.39	0.7	0.68	0.75	0.5	0.51	0.67	0.27	0.62	0.474485
309	0.5	0.39	0.66	0.43	0.4	0.55	0.59	0.49	0.4	0.29	0.56	0.32	0.66	0.49	0.56	0.885	0.695	0.965	0.64	0.74	0.35	0.45	0.46	0.69	0.53	0.41	0.73	0.99	0.54	0.6	0.65	0.71	0.41	0.82	0.575147
310	0.5	0.47	0.61	0.4	0.41	0.46	0.59	0.45	0.13	0.57	0.36	0.39	0.65	0.46	0.49	0.835	0.725	0.815	0.73	0.74	0.54	0.49	0.57	0.54	0.62	0.52	0.81	0.51	0.82	0.46	0.47	0.68	0.61	0.54	0.557794
311	0.37	0.36	0.35	0.22	0.29	0.34	0.36	0.24	0.12	0.39	0.28	0.19	0.35	0.19	0.24	0.34	0.345	0.4925	0.34	0.35	0.31	0.28	0.35	0.32	0.34	0.31	0.42	0.25	0.57	0.23	0.33	0.33	0.27	0.19	0.313456
312	0.07	0.06	0	0	0.08	0	0.07	0.03	0	0	0.06	0.02	0.07	0.01	0.06	0.045	0	0	0.02	0.01	0.04	0	0	0	0	0	0	0	0	0	0	0	0	0	0.0189706
313	0.09	0.03	0	0	0.06	0	0.05	0.07	0	0.05	0.1	0	0.04	0.05	0.03	0	0.01	0.04	0.02	0.04	0	0.01	0.02	0.02	0	0	0	0.07	0	0.1	0	0	0	0	0.0264706
314	0	0.01	0	0	0	0	0	0	0	0.05	0	0.05	0.09	0.01	0	0.06	0.07	0.03	0.06	0.02	0.03	0.04	0.06	0.06	0.03	0.04	0.07	0.02	0.13	0	0.04	0.03	0.08	0	0.0317647
315	0	0	0	0	0	0	0	0.02	0	0	0	0.02	0.09	0	0	0.055	0.075	0.1625	0.01	0.01	0.08	0.01	0.06	0.04	0.04	0.06	0.02	0.01	0.09	0.03	0.03	0.04	0.14	0.02	0.0327206
316	0	0.04	0	0.08	0.14	0	0.11	0.27	0.25	0	0.28	0.03	0.06	0.16	0	0.16	0.17	0.26	0.05	0.03	0.09	0.15	0.11	0.11	0	0	0	0.16	0.02	0.28	0.01	0.04	0.27	0.21	0.104118
317	0.11	0.26	0.26	0.41	0.37	0.3	0.53	0.5	0.34	0.37	0.42	0.36	0.15	0.48	0.22	0.56	0.52	0.77	0.4	0.34	0.33	0.53	0.44	0.43	0.23	0.03	0.26	0.33	0.37	0.54	0.06	0.13	0.57	0.68	0.370588
318	0.78	1	0.87	0.9	0.93	0.88	1.1	0.89	0.66	1.18	0.69	1.02	0.73	0.85	0.73	1.175	1.28	1.495	1.18	1.15	0.93	0.9	1.11	1.04	0.87	0.73	1.06	0.27	0.64	0.93	0.96	0.86	1.24	1.27	0.95
319	0.63	0.96	0.8	0.69	0.81	0.73	0.93	0.72	0.52	0.93	0.56	1.05	0.93	0.81	0.67	0.965	1.065	1.15	1	1.06	1.11	0.9	1.12	0.91	0.87	1.11	1.09	0.76	1.05	0.82	1.01	1.05	1.2	0.93	0.909118
320	0.58	0.83	0.84	0.88	0.93	0.71	1.01	0.72	0.22	1.3	0.33	1.16	0.93	0.68	0.62	0.875	1.055	0.925	0.93	0.87	1.06	0.93	1.26	0.96	0.96	1.42	1.01	0.54	1.17	0.62	0.67	0.75	1.26	0.47	0.866912
321	0.1	0.09	0.16	0.29	0.32	0.17	0.4	0.26	0	0.46	0	0.27	0.04	0.16	0.19	0.18	0.13	0.1275	0.22	0.13	0.32	0.14	0.23	0.19	0.1	0.19	0.2	0.03	0.24	0.07	0.12	0.19	0.44	0	0.181103
322	0	0	0	0.03	0.1	0	0.07	0	0	0.09	0	0	0	0	0.05	0	0	0	0.05	-0.01	0	0	0	0	0	0	0	0	0	0	0	0	0.12	0	0.0147059
323	0	0	0	0	0.12	0	0	0	0	0	0	0	0	0	0	0	0	0	-0.11	-0.14	0	0	0	0	0	0	0	0	0	0	0	0	0	0	0.00382353
324	0	0	0.05	0.04	0.06	0.09	0	0	0	0	0.02	0	0.03	0	0.09	0	0	0	-0.06	0	0	0.03	0.01	0	0	0	0	0	0.16	0	0	0.08	0	0.05	0.0191176
325	0	0	0.13	0.08	0.1	0.18	0.1	0.04	0	0	0.1	0	0.01	0.01	0.17	0	0	0	-0.05	0.05	0	0.14	0.05	0	0	0	0	0	0	0.09	0	0.07	0	0.15	0.0417647
326	0.36	0.23	0.31	0.18	0.13	0.43	0.19	0.14	0.29	0.08	0.34	0.15	0.43	0.12	0.36	0.355	0.345	0.4425	0.29	0.52	0.05	0.15	0.23	0.18	0.21	0.12	0.32	0.47	0.35	0.27	0.14	0.49	0.2	0.48	0.275074
327	0.55	0.47	0.55	0.33	0.29	0.64	0.36	0.28	0.47	0.4	0.5	0.35	0.6	0.31	0.56	0.715	0.7	0.7475	0.57	0.73	0.32	0.33	0.45	0.43	0.5	0.58	0.66	0.72	0.77	0.46	0.51	0.79	0.47	0.73	0.524779
328	0.38	0.36	0.41	0.34	0.26	0.49	0.33	0.31	0.19	0.41	0.19	0.33	0.45	0.19	0.4	0.59	0.625	0.68	0.52	0.58	0.21	0.35	0.39	0.37	0.39	0.36	0.51	0.38	0.44	0.33	0.41	0.43	0.49	0.5	0.399853
329	0.1	0.17	0.3	0.27	0.14	0.3	0.24	0.22	0.05	0.17	0.09	0.13	0.13	0.07	0.28	0.27	0.22	0.255	0.17	0.21	0.08	0.1	0.13	0.11	0.13	0	0.19	0.1	0.14	0.17	0.09	0.16	0.21	0.29	0.167206
330	0.06	0.16	0.27	0.21	0.09	0.24	0.21	0.15	0	0.08	0.08	0.08	0.14	0.09	0.25	0.095	0.11	0.1025	0.08	0.07	0.08	0.02	0.09	0.11	0.13	0	0.14	0.05	0.13	0.18	0.1	0.07	0.08	0.08	0.112574
331	0.08	0.22	0.35	0.3	0.17	0.35	0.27	0.21	0.01	0.26	0.08	0.15	0.18	0.15	0.32	0.195	0.18	0.1775	0.14	0.14	0.09	0.09	0.16	0.1	0.17	0	0.24	0.03	0.2	0.21	0.16	0.14	0.19	0.12	0.171544
332	0.28	0.43	0.55	0.46	0.42	0.57	0.57	0.38	0.3	0.42	0.49	0.31	0.4	0.49	0.59	0.325	0.295	0.245	0.3	0.31	0.2	0.25	0.42	0.29	0.26	0.47	0.46	0.29	0.46	0.62	0.39	0.42	0.37	0.29	0.391912
333	0.41	0.65	0.67	0.53	0.56	0.63	0.64	0.56	0.44	0.94	0.46	0.34	0.46	0.65	0.63	0.455	0.475	0.47	0.56	0.61	0.21	0.5	0.5	0.65	0.32	0.5	0.52	0.3	0.63	0.75	0.84	0.45	0.46	0.43	0.535294
334	0.42	0.27	0.44	0.31	0.29	0.4	0.33	0.33	0.24	0.43	0.36	0.15	0.38	0.46	0.46	0.33	0.325	0.3675	0.37	0.39	0.32	0.2	0.32	0.4	0.24	0.4	0.55	0.37	0.53	0.52	0.54	0.5	0.29	0.03	0.360662
335	0.19	0.1	0.23	0.16	0.16	0.22	0.17	0.09	0	0.29	0.15	0	0.04	0.21	0.19	0.115	0.165	0.1425	0.13	0.1	0.01	0.09	0.12	0.11	0	0.06	0.11	0	0.1	0.27	0.18	0.09	0.05	0	0.118897
336	0.16	0.11	0.17	0.09	0.07	0.2	0	0	0.02	0	0.11	0.13	0.06	0.03	0.13	0.105	0.085	0.0725	0.05	0.07	0	0.02	0.07	0.07	0	0.04	0.1	0.05	0	0.1	0	0.01	0.15	0.14	0.0709559
337	0.09	0.04	0.08	0.02	0	0.09	0	0	0.09	0	0.03	0.08	0	0	0	0	0	0	-0.12	-0.11	0.07	0.05	0	0.04	0	0.09	0.04	0.06	0.07	0.05	0	0.06	0.13	0.18	0.0332353
338	0.01	0	0.02	0	0	0.01	0	0	0	0	0	0	0	0	0	0	0	0	-0.05	-0.04	0.35	0.05	0	0.02	0	0.07	0.08	0	0.05	0	0	0.01	0.03	0.06	0.0197059
339	0	0	0	0	0	0	0.02	0	0	0.05	0	0	0	0	0	0	0.095	0.0425	-0.02	-0.08	0.6	0	0	0.02	0	0.05	0.09	0	0.01	0	0.15	0.02	0	0	0.0308088
340	0	0	0	0	0	0.02	0.02	0.09	0.05	0.19	0	0	0	0	0.1	0	0	0	0.01	-0.01	0.77	0	0.06	0	0	0.5	0.07	0	0.07	0	0	0	0	0	0.0570588
341	0	0	0.04	0.02	0	0.01	0	0.01	0	0.01	0.06	0	0	0.02	0.08	0	0	0	-0.01	-0.02	0.61	0	0.01	0	0	0.27	0.08	0.01	0	0	0.01	0.07	0.06	0	0.0394118
342	0	0.02	0.09	0.09	0.01	0.1	0.05	0.01	0	0.06	0.1	0	0.05	0.13	0.08	0.04	0.045	0.005	0.03	0.03	0.3	0	0.08	0.07	0	0.17	0.12	0.16	0.05	0	0.06	0.06	0.09	0	0.0617647
343	0	0.07	0.14	0.12	0.14	0.12	0.16	0.12	0.01	0.14	0.15	0	0	0.16	0.17	0.02	0	0	0.08	0.1	0.1	0	0.05	0	0.02	0.03	0.07	0.16	0	0	0	0	0.16	0.01	0.0676471
344	0.3	0.41	0.5	0.42	0.4	0.5	0.53	0.31	0.33	0.31	0.62	0.46	0.17	0.49	0.31	0.43	0.27	0.1125	0.37	0.38	0.26	0.01	0.3	0.09	0.12	0.35	0.32	0.28	0.09	0.25	0.12	0.24	0.39	0.18	0.312426
345	0.47	0.64	0.61	0.62	0.72	0.57	0.66	0.54	0.54	0.62	0.56	0.75	0.61	0.74	0.43	0.61	0.655	0.7675	0.71	0.74	0.92	0.12	0.7	0.48	0.46	0.87	0.73	0.7	0.49	0.49	0.38	0.54	0.75	0.47	0.607721
346	0.34	0.54	0.53	0.48	0.57	0.52	0.57	0.44	0.21	0.73	0.22	0.68	0.51	0.48	0.38	0.415	0.575	0.675	0.7	0.62	0.27	0.31	0.56	0.32	0.35	0.76	0.89	0.49	0.59	0.45	0.46	0.62	0.8	0.49	0.516029
347	0.28	0.44	0.42	0.33	0.44	0.37	0.33	0.4	0.31	0.57	0.25	0.76	0.58	0.41	0.28	0.385	0.455	0.4825	0.54	0.49	0.35	0.32	0.48	0.31	0.18	0.62	0.51	0.35	0.36	0.43	0.28	0.39	0.51	0.32	0.409779
348	0	0	0.15	0.03	0.46	0.01	0.18	0.22	0	0.22	0	0.27	0	0.29	0	0	0	0.015	-0.04	-0.12	0	0.3	0.12	0.09	0	0.19	0	0	0.1	0.32	0.18	0	0.18	0.12	0.0966176
349	0	0	0.02	0	0.15	0	0	0.04	0	0.17	0	0	0	0.07	0	0	0	0	-0.07	-0.14	0	0.33	0	0	0	0.1	0	0	0	0	0	0	0	0.14	0.0238235
350	0.08	0	0.07	0.03	0.09	0	0.11	0.01	0	0.16	0	0.06	0	0.06	0	0	0.005	0	0.08	0.04	0	0	0.07	0	0	0.09	0.09	0	0.01	0	0.12	0	0.01	0	0.0348529

## Sheet: Pr55Gag_React
Pr55Gag	Complex					Mean Complex	ProtK					Mean ProtK	AT2		Mean AT2
100	0.23	0.69	0	0.28	0.22	0.284	0.58	0.42	0.14	0.5	0.36	0.4	0.85	0.3	0.575
101	0.3	0.42	0.23	0.32	0.33	0.32	0.14	0.13	0.15	0.39	0.35	0.232	0.38	0.29	0.335
102	0.47	0.67	0.6	0.51	0.3	0.51	0.62	0.44	0.24	0.68	0.38	0.472	0.52	0.35	0.435
103	0.6	0.65	0.73	0.85	0.56	0.678	0.44	0.56	0.4	0.64	0.37	0.482	0.61	0.78	0.695
104	1.21	1.06	1.25	0.85	0.8	1.034	1.26	1.34	1.23	1.74	0.83	1.28	1.03	0.97	1
105	1.1	1.04	1.13	1.17	0.9	1.068	1.05	1.1	1.32	1.49	0.8	1.152	1.08	1.24	1.16
106	0.45	0.42	0.53	0.31	0.32	0.406	0.76	0.83	0.78	0.93	0.5	0.76	0.45	0.43	0.44
107	0.21	0.33	0.44	0.01	0.31	0.26	0.6	0.51	0.44	0.63	0.27	0.49	0.36	0.38	0.37
108	0.14	0.14	0.19	0	0.06	0.106	0.24	0.18	0.21	0.06	0	0.138	0.14	0.13	0.135
109	0.03	0.01	0.01	0	0	0.01	0.1	0.03	0.07	0	0	0.04	0	0.06	0.03
110	0	0	0	0	0	0	0.46	0.2	0	0.5	0.06	0.244	0	0	0
111	0	0	0	0	0	0	1.06	0.45	0	1.81	0.89	0.842	0	0	0
112	0.01	0.06	0	0	0	0.014	0.19	0.21	0.07	0.46	0.8	0.346	0	0	0
113	0	0.08	0.02	0	0	0.02	0.09	0.05	0.03	0.11	0.36	0.128	0	0	0
114	0.13	0.13	0.01	0.17	0.12	0.112	0	0.02	0.09	0.03	0.09	0.046	0	0.1	0.05
115	0.86	0.64	0.64	0.92	0.81	0.774	0.42	0.31	0	0.3	0.08	0.222	0.5	1.09	0.795
116	0.82	0.74	0.65	0.75	0.75	0.742	0.57	0.62	0.3	0.53	0.3	0.464	0.67	0.96	0.815
117	1.63	1.3	1.42	1.82	1.4	1.514	0.83	0.7	0.52	0.76	0.34	0.63	1.23	1.67	1.45
118	1.32	0.98	1.04	1.25	1.1	1.138	0.73	0.72	0.48	0.69	0.42	0.608	0.86	1.38	1.12
119	1.37	0.87	0.81	0.98	0.91	0.988	0.82	0.83	0.49	0.92	0.42	0.696	0.83	1.05	0.94
120	1.57	1.25	1.3	1.4	1.3	1.364	0.98	0.99	0.85	1.19	0.6	0.922	1.2	1.64	1.42
121	1.22	1.03	1.02	1.05	1.07	1.078	1.05	1.02	0.93	1.37	0.69	1.012	1.02	1.41	1.215
122	1.65	1.47	1.59	1.61	1.56	1.576	1	0.86	1.18	1.23	0.89	1.032	1.55	2.1	1.825
123	0.95	0.83	0.49	0.72	0.7	0.738	1.53	1.64	1.45	2.13	1.29	1.608	0.72	0.89	0.805
124	0.46	0.27	0.08	0.14	0.29	0.248	0.7	0.58	0.24	0.72	0.83	0.614	0.17	0.51	0.34
125	0	0	0	0	0	0	0.19	0.18	0	0	0.67	0.208	0	0.18	0.09
126	0	0	0	0	0.04	0.008	0	0	0	0	0.4	0.08	0	0.05	0.025
127	0.07	0	0	0	0.02	0.018	0	0	0	0	0.08	0.016	0	0.05	0.025
128	0.04	0	0	0	0	0.008	0	0	0	0	0	0	0.02	0.04	0.03
129	0.1	0.01	0.08	0.01	0.01	0.042	0.04	0	0	0.06	0.03	0.026	0.04	0.07	0.055
130	0.12	0.07	0.09	0	0.03	0.062	0.27	0.21	0	0.14	0.1	0.144	0.11	0.06	0.085
131	0.18	0.2	0	0.03	0.09	0.1	0.31	0.3	0.21	0.34	0.35	0.302	0.37	0.18	0.275
132	0.53	0.39	0.51	0.32	0.27	0.404	1.02	0.77	0.68	0.79	0.55	0.762	0.47	0.38	0.425
133	0.39	0.23	0.3	0.15	0.15	0.244	0.44	0.46	0.47	0.56	0.49	0.484	0.28	0.31	0.295
134	0.03	0.01	0.11	0.07	0.07	0.058	0	0.05	0.13	0.13	0.17	0.096	0.02	0.12	0.07
135	0	0	0	0	0.03	0.006	0.04	0	0	0.09	0.15	0.056	0.02	0.09	0.055
136	0.09	0	0	0	0.04	0.026	0	0	0.06	0.05	0.07	0.036	0	0.07	0.035
137	0.01	0	0.01	0.04	0	0.012	0	0	0	0.04	0	0.008	0	0.02	0.01
138	0	0	0	0.03	0	0.006	0	0	0	0.03	0	0.006	0	0	0
139	0.06	0	0	0	0	0.012	0.01	0	0	0.06	0	0.014	0	0.02	0.01
140	0.1	0.04	0.08	0	0.09	0.062	0	0	0.01	0.08	0.01	0.02	0.07	0.08	0.075
141	0.36	0.18	0.28	0.31	0.21	0.268	0.01	0.1	0.07	0.12	0.09	0.078	0.29	0.31	0.3
142	0.08	0.05	0.08	0.09	0.1	0.08	0	0.03	0.08	0.03	0.02	0.032	0.05	0.07	0.06
143	0.01	0.03	0.11	0.13	0	0.056	0	0.01	0.03	0.1	0.1	0.048	0	0	0
144	0	0.02	0.1	0.1	0.05	0.054	0.03	0	0	0	0.13	0.032	0	0	0
145	0.1	0.05	0.16	0.18	0.07	0.112	0	0	0.05	0	0.07	0.024	0.04	0.02	0.03
146	0.06	0.12	0.01	0.18	0.07	0.088	0.13	0.1	0.04	0	0.1	0.074	0.1	0.02	0.06
147	0.12	0.16	0.1	0.31	0.15	0.168	0.14	0.21	0.03	0	0.14	0.104	0.23	0.16	0.195
148	0	0.05	0.02	0.13	0.04	0.048	0.1	0.09	0	0	0.09	0.056	0.06	0	0.03
149	0	0	0	0	0	0	0	0.09	0	0	0.05	0.028	0.03	0	0.015
150	0	0	0	0	0	0	0.11	0.07	0.05	0.02	0.21	0.092	0.23	0	0.115
151	0.05	0.12	0	0	0.16	0.066	0	0.15	0	0	0.33	0.096	0.37	0.07	0.22
152	0.18	0.34	0.23	0.14	0.42	0.262	0.22	0.38	0.37	0.55	0.65	0.434	0.64	0.49	0.565
153	0.99	1.13	1.24	1.1	1.16	1.124	1.3	1.23	1.28	1.43	1.11	1.27	1.47	1.38	1.425
154	1.29	1.21	1.38	1.15	1.22	1.25	1.35	1.44	1.49	1.46	1.47	1.442	1.39	1.43	1.41
155	1.11	1.07	0.97	1.13	1.06	1.068	1.23	1.33	1.37	1.5	1.5	1.386	1.24	1.29	1.265
156	1.5	1.57	0	1.19	1.34	1.12	1.9	1.95	1.82	1.96	1.87	1.9	1.89	1.55	1.72
157	0.96	0.74	0.54	0.7	0.71	0.73	0.81	1.02	0.92	0.94	1.28	0.994	0.84	0.88	0.86
158	0.26	0.12	0.16	0.14	0.21	0.178	0.26	0.35	0.23	0.4	0.76	0.4	0.17	0.26	0.215
159	0.07	0.05	0.06	0.13	0.09	0.08	0.14	0	0.11	0.19	0.33	0.154	0.06	0.11	0.085
160	0.16	0.11	0	0.16	0	0.086	0.12	0	0	0.04	0.07	0.046	0	0	0
161	0.08	0.08	0.23	0.11	0.03	0.106	0.17	0	0.09	0.19	0.07	0.104	0.16	0.13	0.145
162	0.1	0.08	0.28	0.21	0	0.134	0.19	0.05	0.14	0.18	0	0.112	0.16	0.09	0.125
163	0	0	0.08	0.04	0	0.024	0	0	0.01	0.04	0	0.01	0.07	0.06	0.065
164	0	0.1	0.17	0.09	0.05	0.082	0.19	0.06	0.1	0.14	0.03	0.104	0.14	0.09	0.115
165	0.62	0.65	0.79	0.58	0.54	0.636	1.09	0.94	0.87	1.05	0.47	0.884	0.92	0.73	0.825
166	0.07	0.1	0.17	0.13	0.11	0.116	0.11	0.17	0.16	0.25	0.34	0.206	0.13	0.13	0.13
167	0.14	0.07	0.13	0.03	0.1	0.094	0.13	0.12	0.17	0.12	0.34	0.176	0.11	0.11	0.11
168	0.21	0.35	0.41	0.12	0.24	0.266	0.58	0.72	0.54	0.74	0.73	0.662	0.37	0.33	0.35
169	0.58	0.65	0.54	0.28	0.37	0.484	0.9	1.28	1.1	1.3	1.14	1.144	0.61	0.49	0.55
170	0.51	0.52	0.5	0.23	0.28	0.408	0.86	1.05	1.1	0.93	1.08	1.004	0.46	0.38	0.42
171	0.25	0.28	0.23	0.09	0.1	0.19	0.36	0.41	0.36	0.33	0.7	0.432	0.17	0.17	0.17
172	0.16	0.22	0.18	0.13	0.03	0.144	0.2	0.11	0.12	0	0.4	0.166	0.12	0.09	0.105
173	0	0.06	0.09	0.07	0	0.044	0.12	0	0.02	0	0.13	0.054	0	0.03	0.015
174	0	0	0.03	0.07	0	0.02	0.12	0	0	0	0	0.024	0	0	0
175	0	0	0	0	0	0	0.18	0	0	0	0	0.036	0	0	0
176	0	0	0	0	0	0	0.05	0	0	0	0	0.01	0	0	0
177	0	0	0	0	0	0	0.06	0	0	0	0	0.012	0	0	0
178	0	0.14	0	0	0.07	0.042	0.13	0	0	0	0.09	0.044	0	0	0
179	nd	nd	nd	nd	nd	nd	nd	nd	nd	nd	nd	nd	nd	nd	nd
180	0.63	0.78	0.5	0.64	0.64	0.638	0.61	0.54	0.55	0.36	0.61	0.534	0.66	0.49	0.575
181	0.64	0.62	0.64	0.51	0.59	0.6	0.74	0.8	0.73	0.81	0.74	0.764	0.7	0.56	0.63
182	1.18	1.21	1.42	1.17	1.19	1.234	0.71	0.68	0.8	0.8	0.77	0.752	1.34	1.33	1.335
183	0.79	0.75	1.01	0.8	0.76	0.822	0.76	0.86	0.88	1.05	0.8	0.87	0.77	0.77	0.77
184	1.48	1.54	2.1	1.41	1.44	1.594	1.8	1.6	1.79	1.91	1.3	1.68	1.61	1.55	1.58
185	0.83	0.95	1.2	0.91	0.85	0.948	0.65	0.56	0.72	0.75	0.72	0.68	0.91	0.87	0.89
186	0.03	0.26	0.33	0.1	0.11	0.166	0.26	0.17	0.22	0.28	0.36	0.258	0.28	0.12	0.2
187	0	0.03	0	0	0	0.006	0	0	0	0	0.01	0.002	0.04	0	0.02
188	0	0	0.03	0	0	0.006	0	0	0	0	0	0	0.03	0	0.015
189	0	0	0	0	0	0	0	0	0	0	0	0	0.05	0	0.025
190	0.16	0.27	0.34	0	0.13	0.18	0.26	0.19	0.19	0.11	0.07	0.164	0.34	0.11	0.225
191	1.11	0.95	1.17	0.55	0.77	0.91	1.24	1.27	1.3	1.12	0.7	1.126	1.25	0.96	1.105
192	1.16	1.04	0.35	0.5	0.6	0.73	0.89	0.97	0.66	0.67	0.81	0.8	0.66	0.39	0.525
193	1.76	1.73	0	0.41	0.48	0.876	0.63	0.89	0.17	0.05	1.08	0.564	0.42	0	0.21
194	0.44	0.54	0.3	0.26	0.32	0.372	0.54	0.63	0.39	0.25	0.76	0.514	0.53	0.25	0.39
195	0	0	0	0	0	0	0.01	0.13	0	0	0.36	0.1	0.03	0	0.015
196	0	0	0	0	0	0	0	0.06	0	0	0.25	0.062	0	0	0
197	0	0	0	0	0	0	0	0	0	0	0.05	0.01	0	0	0
198	0	0.13	0.08	0.05	0.01	0.054	0	0	0	0	0	0	0.12	0	0.06
199	0.09	0.06	0.02	0	0.06	0.046	0	0	0	0	0	0	0.06	0	0.03
200	0.51	0.56	0.69	0.4	0.53	0.538	0.37	0.25	0.54	0.32	0.05	0.306	0.66	0.54	0.6
201	1.01	0.98	1.1	0.76	0.94	0.958	0.95	0.68	0.93	0.79	0.39	0.748	0.95	1	0.975
202	0.56	0.5	0.62	0.4	0.42	0.5	0.85	0.68	0.74	0.9	0.64	0.762	0.69	0.52	0.605
203	0.58	0.59	0.81	0.5	0.58	0.612	0.79	0.81	0.74	0.81	0.58	0.746	0.71	0.65	0.68
204	0.57	0.57	0.83	0.48	0.53	0.596	0.73	0.75	0.62	0.73	0.53	0.672	0.65	0.65	0.65
205	0.56	0.49	0.78	0.39	0.51	0.546	0.64	0.75	0.51	0.67	0.41	0.596	0.67	0.54	0.605
206	0.26	0.24	0.31	0	0.1	0.182	0.23	0.29	0.14	0.28	0.26	0.24	0.31	0.1	0.205
207	0.18	0.21	0.03	0.05	0.13	0.12	0	0	0	0	0	0	0.15	0.02	0.085
208	0.18	0.18	0.32	0.1	0.17	0.19	0.14	0.03	0.19	0.04	0	0.08	0.4	0.13	0.265
209	0.57	0.37	0.66	0.38	0.43	0.482	0.39	0.31	0.49	0.31	0.19	0.338	0.6	0.52	0.56
210	0.71	0.43	0.91	0.59	0.55	0.638	0.63	0.37	0.56	0.52	0.37	0.49	0.59	0.63	0.61
211	0.55	0.36	0.69	0.43	0.56	0.518	0.25	0.29	0.49	0.4	0.34	0.354	0.63	0.69	0.66
212	0.26	0.16	0.15	0.18	0.26	0.202	0.26	0.22	0.42	0.28	0.36	0.308	0.37	0.28	0.325
213	0.5	0.59	0	0.41	0.6	0.42	0.23	0.24	0.48	0	0.72	0.334	0.76	0.51	0.635
214	0.27	0.17	0.27	0.21	0.46	0.276	0.51	0.48	0.61	0.47	0.75	0.564	0.59	0.51	0.55
215	0.51	0.17	0.59	0.36	0.48	0.422	0.67	0.51	0.65	0.38	0.67	0.576	0.46	0.5	0.48
216	0.74	0.37	0.87	0.53	0.61	0.624	0.82	0.83	0.96	0.69	0.69	0.798	0.58	0.68	0.63
217	0.18	0	0.16	0.07	0.12	0.106	0.19	0.18	0.14	0.17	0.31	0.198	0	0.13	0.065
218	0.08	0	0	0.04	0.04	0.032	0.04	0.06	0.02	0.02	0.09	0.046	0	0.03	0.015
219	0	0	0	0.06	0	0.012	0	0.08	0	0	0.04	0.024	0	0	0
220	0	0.01	0	0.09	0	0.02	0.06	0.03	0	0.02	0.02	0.026	0.01	0.01	0.01
221	0	0.01	0	0.06	0	0.014	0.08	0.05	0	0	0	0.026	0.01	0	0.005
222	0	0.06	0	0.06	0.04	0.032	0.12	0.09	0.04	0.11	0.06	0.084	0.07	0.06	0.065
223	0	0.05	0.01	0.03	0.09	0.036	0	0.06	0.18	0.16	0.08	0.096	0.1	0.17	0.135
224	0	0.3	0.39	0.24	0.49	0.284	0.14	0.52	0.37	0.27	0.26	0.312	0.2	0.53	0.365
225	0.48	0.54	0.63	0.47	0.58	0.54	0.66	0.73	0.68	0.81	0.67	0.71	0.54	0.61	0.575
226	0.43	0.52	0.59	0.39	0.48	0.482	0.68	0.9	0.77	1.02	0.81	0.836	0.62	0.54	0.58
227	0.82	0.85	1.17	0.92	1.05	0.962	0.49	0.68	0.6	0.84	0.71	0.664	0.82	1.18	1
228	0.37	0.5	0.55	0.5	0.6	0.504	0.26	0.28	0.32	0.56	0.57	0.398	0.49	0.69	0.59
229	0	0.03	0	0	0.18	0.042	0	0	0	0.38	0.33	0.142	0	0.15	0.075
230	0	0.08	0.04	0	0.13	0.05	0	0.01	0	0.02	0.23	0.052	0.02	0.09	0.055
231	0	0.04	0	0.03	0.05	0.024	0.03	0	0	0.01	0.1	0.028	0	0.02	0.01
232	0	0.01	0	0	0.01	0.004	0.05	0	0.03	0.08	0.04	0.04	0.03	0	0.015
233	0	0.02	0.04	0	0	0.012	0	0	0	0	0	0	0	0.03	0.015
234	0.2	0.16	0.17	0.08	0.05	0.132	0.29	0.2	0.1	0.09	0.04	0.144	0.16	0.11	0.135
235	0.4	0.34	0.27	0.18	0.15	0.268	0.6	0.44	0.31	0.39	0.24	0.396	0.33	0.21	0.27
236	0.12	0.24	0.07	0.11	0.02	0.112	0.06	0.01	0.03	0	0.07	0.034	0.09	0.03	0.06
237	0.31	0.58	0	0.25	0.13	0.254	0	0.06	0	0	0.16	0.044	0.14	0	0.07
238	1.42	2.47	0	0.96	0.51	1.072	0.1	0.05	0	0	0.54	0.138	0.21	0	0.105
239	1.36	1.61	1.63	1.35	1.5	1.49	0.61	0.63	0.79	0.04	0.61	0.536	1.12	1.47	1.295
240	1.66	1.59	1.81	1.45	1.45	1.592	1.4	1.45	1.59	1.05	1.05	1.308	1.43	1.59	1.51
241	0.71	0.77	0.7	0.54	0.56	0.656	1.58	1.4	1.43	1.44	1.21	1.412	0.79	0.59	0.69
242	0.26	0.23	0.19	0.2	0.17	0.21	0.75	0.77	0.59	0.77	0.92	0.76	0.32	0.18	0.25
243	0.01	0	0	0	0	0.002	0.13	0.16	0.05	0.38	0.33	0.21	0	0.04	0.02
244	0	0	0	0.02	0	0.004	0.02	0.03	0	0.1	0.12	0.054	0.03	0	0.015
245	0	0	0.02	0.02	0.04	0.016	0.08	0	0	0	0	0.016	0	0.01	0.005
246	0.04	0	0.01	0.05	0.05	0.03	0.36	0.19	0.13	0.1	0	0.156	0.06	0.01	0.035
247	0.07	0.07	0	0	0.08	0.044	0.95	0.75	0.58	0.69	0.42	0.678	0.17	0	0.085
248	0	0	0	0	0.03	0.006	0	0	0	0	0.02	0.004	0	0	0
249	0	0	0	0	0.07	0.014	0	0	0	0	0.14	0.028	0	0	0
250	0	0	0.07	0.07	0.09	0.046	0	0	0	0	0.16	0.032	0	0	0
251	0	0	0.07	0.02	0.03	0.024	0	0	0	0	0.13	0.026	0	0.01	0.005
252	0	0	0	0.01	0.02	0.006	0	0	0	0	0.12	0.024	0	0	0
253	0	0	0.05	0.04	0.06	0.03	0	0	0.07	0	0	0.014	0.1	0.02	0.06
254	0.01	0.08	0.31	0.19	0.13	0.144	0.06	0.05	0.2	0.11	0.02	0.088	0.16	0.09	0.125
255	0.42	0.51	0.89	0.58	0.57	0.594	0.74	0.65	0.77	0.64	0.21	0.602	0.67	0.62	0.645
256	1.32	1.27	1.6	1.07	1.09	1.27	2.02	1.61	1.58	1.63	0.74	1.516	1.44	1.35	1.395
257	0.2	0.17	0.46	0.23	0.23	0.258	0.36	0.22	0.34	0.42	0.26	0.32	0.22	0.27	0.245
258	0.08	0	0.04	0.1	0.08	0.06	0.02	0	0.16	0.21	0.17	0.112	0.01	0.1	0.055
259	0	0	0	0.03	0.05	0.016	0.04	0	0.05	0.06	0.09	0.048	0	0.04	0.02
260	0	0.01	0	0	0.01	0.004	0	0	0	0	0.11	0.022	0	0	0
261	0	0.05	0	0	0.01	0.012	0	0	0	0	0.21	0.042	0	0.07	0.035
262	0	0	0	0.04	0.01	0.01	0	0	0	0	0.22	0.044	0	0	0
263	0	0	0	0	0	0	0.02	0	0	0	0.18	0.04	0	0	0
264	0	0	0	0	0	0	0	0	0	0	0.03	0.006	0	0	0
265	0	0	0	0	0	0	0	0	0	0.02	0	0.004	0	0	0
266	0	0	0	0	0.08	0.016	0	0	0	0.16	0	0.032	0	0	0
267	0	0	0	0	0.18	0.036	0	0.03	0	0.41	0	0.088	0	0	0
268	0	0	0.03	0	0.11	0.028	0	0.05	0	0.29	0.12	0.092	0	0.05	0.025
269	0	0.03	0.11	0.06	0.16	0.072	0	0.18	0.07	0.33	0.11	0.138	0	0.06	0.03
270	0	0.04	0.02	0.01	0.19	0.052	0	0.46	0.14	0.64	0.15	0.278	0	0.1	0.05
271	0.18	0.22	0.18	0.2	0.18	0.192	0.27	0.7	0.44	0.77	0.36	0.508	0.35	0.2	0.275
272	0.25	0.3	0.23	0.19	0.2	0.234	0.88	1.34	0.73	1.38	0.72	1.01	0.52	0.29	0.405
273	0.61	0.61	0.61	0.34	0.36	0.506	1.75	2.08	1.22	1.81	1.11	1.594	0.75	0.49	0.62
274	0.07	0.02	0.08	0.21	0	0.076	0.08	0.48	0.05	0.4	0.48	0.298	0.05	0.01	0.03
275	0.07	0	0.08	0.16	0	0.062	0	0.21	0	0.07	0.1	0.076	0.01	0	0.005
276	0.03	0	0.05	0.08	0	0.032	0	0.06	0	0	0	0.012	0	0	0
277	0	0	0.1	0.05	0.02	0.034	0	0.03	0	0.06	0	0.018	0	0.01	0.005
278	0.07	0	0	0.02	0.14	0.046	0.18	0.09	0	0.36	0	0.126	0.01	0.15	0.08
279	0.13	0	0	0	0.16	0.058	0.21	0.07	0	0.39	0	0.134	0.08	0.23	0.155
280	0.03	0	0.2	0.08	0.18	0.098	0.36	0.1	0.04	0.39	0	0.178	0.11	0.26	0.185
281	0	0	0.14	0.12	0.4	0.132	0	0	0.03	0.17	0	0.04	0.09	0.38	0.235
282	0	0	0.01	0.15	0.08	0.048	0.01	0	0	0.05	0	0.012	0	0.21	0.105
283	0	0	0	0.13	0.05	0.036	0.15	0	0.1	0.16	0	0.082	0.01	0.11	0.06
284	0	0	0	0.04	0.01	0.01	0	0	0.08	0.09	0	0.034	0	0.04	0.02
285	0	0.07	0	0.14	0	0.042	0.07	0.13	0.18	0.06	0.04	0.096	0.05	0	0.025
286	0.16	0.24	0.02	0	0	0.084	0.54	0.69	0.44	0.53	0.39	0.518	0.22	0	0.11
287	0.03	0.04	0	0	0	0.014	0	0.01	0	0	0.04	0.01	0	0	0
288	0.21	0.18	0.24	0.01	0.28	0.184	0	0.01	0	0.13	0	0.028	0.1	0.28	0.19
289	0.24	0.23	0.38	0.12	0.35	0.264	0	0.09	0.02	0.19	0	0.06	0.18	0.39	0.285
290	0.36	0.25	0.36	0.11	0.45	0.306	0.21	0.33	0.08	1	0.16	0.356	0.03	0.55	0.29
291	0.8	0.76	1.19	0.8	1.1	0.93	0.13	0.21	0.29	0.39	0.44	0.292	0.7	1.29	0.995
292	0.72	0.56	0.76	0.56	0.64	0.648	0.88	0.79	0.71	1.03	0.63	0.808	0.79	0.79	0.79
293	0.51	0.36	0.48	0.49	0.49	0.466	0.47	0.48	0.43	0.71	0.6	0.538	0.54	0.65	0.595
294	0.25	0.23	0.18	0.34	0.29	0.258	0.12	0.2	0.22	0.39	0.45	0.276	0.31	0.36	0.335
295	0.46	0.54	0.48	0.59	0.61	0.536	0.2	0.33	0.35	0.38	0.44	0.34	0.6	0.72	0.66
296	0.95	0.96	1.24	0.69	0.99	0.966	0.69	0.7	0.89	0.67	0.34	0.658	1.08	1.06	1.07
297	0.04	0.14	0.09	0	0.12	0.078	0.1	0.08	0	0.11	0	0.058	0.12	0.19	0.155
298	0	0.08	0	0	0	0.016	0.4	0.2	0	0.06	0	0.132	0.03	0	0.015
299	0	0.03	0	0	0	0.006	0	0	0	0	0	0	0	0	0
300	0	0.19	0	0	0.02	0.042	0	0	0	0	0	0	0.01	0	0.005
301	0.1	0.41	0.28	0.36	0.48	0.326	0.08	0.06	0.02	0.11	0.29	0.112	0.62	0.57	0.595
302	0.42	0.68	0.78	0.66	0.83	0.674	0.27	0.25	0.3	0.44	0.42	0.336	0.85	0.89	0.87
303	0.39	0.54	0.87	0.75	0.9	0.69	0.25	0.29	0.45	0.2	0.43	0.324	0.72	0.81	0.765
304	0.55	0.75	1.17	0.86	0.95	0.856	0.24	0.36	0.45	0.43	0.47	0.39	0.86	1.12	0.99
305	0.81	0.96	1.29	0.95	1.1	1.022	0.5	0.41	0.39	0.47	0.4	0.434	1.07	1.29	1.18
306	0.4	0.6	0.64	0.57	0.58	0.558	0.33	0.23	0.29	0.36	0.25	0.292	0.9	0.77	0.835
307	1.1	1.32	1.61	1.16	1.31	1.3	0.58	0.47	0.8	0.68	0.32	0.57	1.57	1.5	1.535
308	0.93	1.07	1.38	0.99	1.19	1.112	0.54	0.48	0.73	0.55	0.37	0.534	1.23	1.31	1.27
309	1.14	1.25	1.44	0.92	1.16	1.182	0.66	0.55	0.95	0.61	0.42	0.638	1.4	1.31	1.355
310	0.19	0.35	0.29	0.21	0.27	0.262	0.65	0.41	0.35	0.61	0.29	0.462	0.4	0.33	0.365
311	0.06	0.11	0.1	0.03	0.05	0.07	0.42	0.14	0.08	0.26	0	0.18	0.16	0.07	0.115
312	0	0.01	0.01	0	0.03	0.01	0	0	0	0.04	0	0.008	0.02	0.04	0.03
313	0	0	0	0	0.04	0.008	0	0	0	0	0	0	0.01	0.03	0.02
314	0.04	0	0.01	0	0.05	0.02	0	0	0	0	0	0	0	0.03	0.015
315	0	0	0.03	0	0.04	0.014	0	0	0	0	0	0	0	0.01	0.005
316	0.01	0.01	0.2	0.01	0.16	0.078	0	0.01	0.07	0.05	0.16	0.058	0	0.14	0.07
317	0.18	0.18	0.5	0.16	0.33	0.27	0.1	0.38	0.28	0.31	0.33	0.28	0.22	0.29	0.255
318	0.54	0.44	0.88	0.38	0.52	0.552	0.79	0.78	0.78	0.8	0.76	0.782	0.63	0.51	0.57
319	1.03	0.91	1.46	0.83	1	1.046	0.67	0.81	1.55	0.67	0.82	0.904	1.02	1.14	1.08
320	0.29	0.24	0.4	0.24	0.23	0.28	0.68	0.75	0.66	0.85	0.84	0.756	0.32	0.28	0.3
321	0.09	0.01	0.12	0.03	0.08	0.066	0.09	0.17	0.17	0.16	0.43	0.204	0.02	0.09	0.055
322	0	0	0.03	0.05	0	0.016	0	0	0	0	0.1	0.02	0	0.02	0.01
323	0	0	0	0	0	0	0	0	0	0	0	0	0	0	0
324	0	0	0	0.01	0	0.002	0	0	0	0	0.03	0.006	0	0	0
325	0	0	0.02	0.06	0.04	0.024	0	0	0	0	0	0	0	0.05	0.025
326	0.37	0.41	0.62	0.35	0.4	0.43	0.07	0.14	0.35	0.05	0.07	0.136	0.53	0.46	0.495
327	0.21	0.25	0.26	0.12	0.18	0.204	0.34	0.38	0.46	0.3	0.25	0.346	0.37	0.2	0.285
328	0.14	0.13	0.14	0.08	0.11	0.12	0.27	0.34	0.37	0.38	0.31	0.334	0.26	0.11	0.185
329	0.19	0.21	0.28	0.17	0.18	0.206	0.05	0.16	0.29	0.23	0.15	0.176	0.34	0.2	0.27
330	0.14	0.2	0.2	0.18	0.18	0.18	0	0.16	0.19	0.11	0.1	0.112	0.26	0.16	0.21
331	0.06	0.09	0.12	0.14	0.11	0.104	0	0.17	0.16	0.14	0.09	0.112	0.17	0.11	0.14
332	0.1	0.16	0.23	0.23	0.21	0.186	0.16	0.38	0.38	0.26	0.26	0.288	0.13	0.21	0.17
333	0.2	0.16	0.25	0.14	0.19	0.188	0.28	0.59	0.37	0.39	0.29	0.384	0	0.16	0.08
334	0.17	0.15	0.24	0.16	0.17	0.178	0.22	0.34	0.19	0.15	0.22	0.224	0.1	0.15	0.125
335	0.08	0.05	0	0.08	0.04	0.05	0.17	0.18	0.06	0.01	0.05	0.094	0	0	0
336	0.06	0.07	0.02	0.08	0.06	0.058	0.18	0.04	0.03	0	0	0.05	0.04	0.01	0.025
337	0	0.05	0.02	0.07	0.1	0.048	0.07	0	0	0	0	0.014	0.01	0.05	0.03
338	0	0.02	0	0.07	0.05	0.028	0.02	0	0	0.1	0	0.024	0.02	0	0.01
339	0	0	0	0	0.01	0.002	0	0	0	0.5	0	0.1	0	0.01	0.005
340	0	0	0	0	0.04	0.008	0	0	0.06	0.29	0.06	0.082	0.04	0.06	0.05
341	0	0	0	0	0.02	0.004	0	0	0.03	0.05	0	0.016	0.05	0.03	0.04
342	0	0.01	0.02	0	0	0.006	0	0.04	0.07	0.08	0.06	0.05	0.07	0.02	0.045
343	0	0.02	0.01	0.01	0.01	0.01	0	0.13	0.14	0	0.11	0.076	0.08	0.02	0.05
344	0.12	0.11	0.23	0.15	0.12	0.146	0	0.47	0.42	0.25	0.33	0.294	0.3	0.12	0.21
345	0.31	0.22	0.36	0.19	0.17	0.25	0.38	0.74	0.68	0.39	0.61	0.56	0.41	0.22	0.315
346	0.15	0.13	0.25	0.11	0.01	0.13	0.48	0.59	0.57	0.3	0.51	0.49	0.22	0.09	0.155
347	0.31	0.28	0.46	0.21	0.21	0.294	0.32	0.55	0.52	0.28	0.43	0.42	0.27	0.28	0.275
348	0	0	0.06	0	0.06	0.024	0	0.43	0.14	0	0.36	0.186	0	0	0
349	0	0	0	0	0.05	0.01	0	0.12	0.12	0	0.04	0.056	0	0	0
350	0	0	0.07	0.06	0.05	0.036	0	0.02	0.14	0.11	0	0.054	0	0.04	0.02

## Sheet: NCp15_React
NCp15	Complex						Mean Complex	ProtK					Mean ProtK	AT-2			Mean AT2
100	0	0	0	0	0	0	0	0.94	0	0	0	0	0.188	0	0	0	0
101	0	0	0.02	0	0	0.00444444	0.00407407	0.31	0	0	0	0	0.062	0	0	0	0
102	0	0	0	0.0233333	0	0.0266667	0.00833333	0	0	0	0	0.08	0.016	0	0	0	0
103	0.01	0	0.14	0.186667	0.14	0.15	0.104444	0.14	0	0.21	0.23	0.26	0.168	0	0.09	0	0.03
104	0	0	0.16	0.415556	0.388889	0.442222	0.234444	0.64	0.46	1.02	1.13	1.06	0.862	0.45	0.79	0.42	0.553333
105	0.24	0.2	0.2	0.462222	0.438889	0.462222	0.333889	0.51	0.58	0.99	0.84	0.76	0.736	0.42	0.58	0.02	0.34
106	0	0.16	0	0.288889	0.248889	0.328889	0.171111	0.09	0.54	0.79	0.42	0.53	0.474	0.45	0.55	0.42	0.473333
107	0.08	0.51	0.32	0.382222	0.362222	0.405556	0.343333	0	0.51	0.79	0.17	0.27	0.348	0.49	0.33	0.7	0.506667
108	0	0.2	0.35	0.188889	0.142222	0.212222	0.182222	0	0.19	0.3	0.06	0.09	0.128	0	0.06	0.31	0.123333
109	0	0	0	0.0833333	0	0	0.0138889	0.1	0	0.2	0	0	0.06	0.05	0	0.21	0.0866667
110	0	0	0	0.0833333	0	0	0.0138889	0	0	0	0	0	0	0	0	0	0
111	0	0	0	0.286667	0.0866667	0.02	0.0655556	0	0	0	0	0	0	0	0	0	0
112	0	0	0	0.12	0.0833333	0.05	0.0422222	0	0	0.28	0	0.15	0.086	0.01	0	0.17	0.06
113	0	0	0	0.0733333	0.136667	0.0633333	0.0455556	0	0	0.27	0.05	0.2	0.104	0.01	0.13	0.39	0.176667
114	0.03	0.03	0	0	0.0666667	0.0133333	0.0233333	0.03	0	0.08	0	0	0.022	0.03	0.04	0.11	0.06
115	0.17	0.27	0	0.161111	0.151111	0.184444	0.156111	0.23	0.11	0.08	0.18	0.07	0.134	0.19	0.11	0.16	0.153333
116	0.26	0.56	0.18	0.282222	0.358889	0.395556	0.339444	0.24	0.24	0.15	0.31	0.41	0.27	0.46	0.18	0.26	0.3
117	0.81	1.1	0.86	0.735556	0.768889	0.842222	0.852778	0.36	0.86	0.32	0.26	0.36	0.432	0.5	0.19	0.3	0.33
118	0.4	0.84	0.69	0.568889	0.628889	0.615556	0.623889	0.25	0.64	0.32	0.37	0.37	0.39	0.32	0.23	0.46	0.336667
119	0.06	0.5	0.53	0.378889	0.432222	0.395556	0.382778	0.34	0.59	0.47	0.43	0.58	0.482	0.15	0.34	0.37	0.286667
120	0.49	0.95	0.97	0.762222	0.775556	0.732222	0.78	0.59	0.81	0.59	0.71	0.71	0.682	0.36	0.55	0.56	0.49
121	0.43	0.8	0.94	0.742222	0.672222	0.668889	0.708889	0.86	0.78	0.71	0.83	0.8	0.796	0.57	0.6	0.61	0.593333
122	0.95	1.19	1.28	1.08667	0.906667	0.943333	1.05944	1	0.77	0.7	0.89	0.8	0.832	0.83	0.72	0.94	0.83
123	0.53	0.66	1.1	0.842222	0.668889	0.755556	0.759444	1.58	1.35	1.45	1.6	1.43	1.482	1.23	1.22	1.72	1.39
124	0.28	0.19	0.24	0.314444	0.257778	0.201111	0.247222	0.48	0.42	0.45	0.6	0.56	0.502	0.44	0.48	0.3	0.406667
125	0	0	0	0.04	0	0.0333333	0.0122222	0	0	0	0	0.04	0.008	0.13	0	0	0.0433333
126	0	0	0	0	0	0.00666667	0.00111111	0	0	0	0.06	0	0.012	0	0.04	0.35	0.13
127	0	0.14	0.09	0.0711111	0.0977778	0.0777778	0.0794444	0	0	0.09	0	0.02	0.022	0.09	0	0.27	0.12
128	0	0	0	0.06	0.06	0.03	0.025	0	0	0.06	0.25	0.05	0.072	0	0	0.09	0.03
129	0	0.04	0	0.0855556	0.0788889	0.0422222	0.0411111	0	0.02	0.15	0.24	0.2	0.122	0.07	0	0	0.0233333
130	0	0	0	0.173333	0.106667	0.143333	0.0705556	0	0.21	0.33	0.52	0.62	0.336	0.37	0.17	0.14	0.226667
131	0	0	0	0.186667	0.213333	0.136667	0.0894444	0.28	0.25	0.51	0.55	0.72	0.462	0.42	0.36	0.07	0.283333
132	0.2	0.27	0.67	0.62	0.54	0.633333	0.488889	0.7	0.86	1.04	1.21	1.25	1.012	1.13	0.87	1.03	1.01
133	0	0.07	0.17	0.276667	0.253333	0.24	0.168333	0.26	0.33	0.57	0.71	0.83	0.54	0.44	0.58	0.54	0.52
134	0.02	0.03	0	0.0644444	0.0244444	0.0111111	0.025	0.02	0	0	0.11	0.12	0.05	0.05	0.08	0.44	0.19
135	0	0	0	0.0233333	0	0	0.00388889	0.05	0	0.04	0.01	0	0.02	0.08	0.04	0.22	0.113333
136	0	0	0	0	0	0	0	0	0	0	0	0	0	0	0	0.24	0.08
137	0	0	0	0	0	0	0	0	0	0	0	0	0	0	0	0.01	0.00333333
138	0	0	0	0.00666667	0	0.0133333	0.00333333	0	0	0	0	0	0	0	0	0	0
139	0	0	0	0.0133333	0	0	0.00222222	0	0	0	0	0	0	0	0	0.08	0.0266667
140	0	0	0	0.05	0.07	0.0666667	0.0311111	0	0	0.21	0.24	0.05	0.1	0.24	0.17	0.44	0.283333
141	0.05	0	0.04	0.06	0.0933333	0.0633333	0.0511111	0	0.07	0.13	0.32	0.05	0.114	0.16	0.14	0.24	0.18
142	0	0	0	0.0466667	0.03	0.0133333	0.015	0	0	0.18	0.15	0.05	0.076	0.02	0.04	0.19	0.0833333
143	0	0	0	0.04	0.02	0	0.01	0	0	0	0	0	0	0.01	0	0	0.00333333
144	0	0	0	0.00666667	0.0266667	0	0.00555556	0	0	0.11	0	0	0.022	0.22	0	0.11	0.11
145	0	0.1	0.23	0.0666667	0.08	0.0766667	0.0922222	0.22	0.22	0.1	0	0.02	0.112	0.33	0.05	0.03	0.136667
146	0.08	0.12	0.01	0.0166667	0.0766667	0.0466667	0.0583333	0.4	0.29	0.09	0.07	0	0.17	0.35	0.19	0	0.18
147	0.14	0.28	0.42	0.24	0.24	0.233333	0.258889	0.48	0.35	0.37	0.16	0.19	0.31	0.86	0.45	0.41	0.573333
148	0	0.09	0.21	0.09	0.0866667	0.08	0.0927778	0.28	0.12	0.15	0.17	0.1	0.164	0.67	0.29	0.18	0.38
149	0	0.2	0.35	0.108889	0.118889	0.122222	0.15	0.42	0.17	0	0	0	0.118	0.66	0.2	0.04	0.3
150	0	0	0	0	0	0	0	0	0	0	0	0	0	0	0	0	0
151	0	0.09	0	0	0	0.0366667	0.0211111	0.05	0	0	0	0	0.01	0	0	0	0
152	0	0	0.08	0.114444	0.0744444	0.227778	0.0827778	0	0	0.08	0.1	0	0.036	0	0	0.03	0.01
153	0	0	0	0.483333	0.436667	0.65	0.261667	0	0.73	1.45	1.37	1.45	1	0.83	0.45	1.56	0.946667
154	0.2	0.89	1	1.09444	1.01444	1.19778	0.899444	0.67	1.33	2.02	1.88	1.98	1.576	1.64	1.13	2.39	1.72
155	0.22	0.89	1.07	1.05444	1.02111	1.09778	0.892222	0.84	1.34	1.88	1.76	1.87	1.538	1.67	1.24	2.22	1.71
156	0.15	0.49	1.31	1.01667	1.05	0.983333	0.833333	2.55	3.14	2.16	2.32	2.36	2.506	2.07	1.75	2.28	2.03333
157	0.27	0.2	0.76	0.573333	0.61	0.533333	0.491111	0.6	1.06	1.13	1.17	1.18	1.028	1.09	0.84	1.44	1.12333
158	0.03	0.09	0.32	0.144444	0.201111	0.0977778	0.147222	0.1	0.41	0.27	0.28	0.21	0.254	0.12	0.15	0.18	0.15
159	0.09	0.03	0.14	0.0577778	0.0977778	0.0977778	0.0855556	0.04	0.1	0.06	0.03	0	0.046	0	0	0	0
160	0.13	0	0	0	0.0455556	0.0288889	0.0340741	0	0	0	0	0	0	0	0	0	0
161	0.08	0	0.08	0.0788889	0.0888889	0.115556	0.0738889	0.05	0.05	0.16	0.06	0.12	0.088	0.11	0.13	0.04	0.0933333
162	0.02	0	0	0.0211111	0.0544444	0.107778	0.0338889	0.16	0.09	0.24	0.09	0.21	0.158	0.11	0.12	0.04	0.09
163	0.07	0	0.06	0.0355556	0.0555556	0.0655556	0.0477778	0.03	0.03	0.03	0.06	0	0.03	0.01	0.09	0.27	0.123333
164	0	0.22	0	0.0955556	0.0788889	0.0922222	0.0811111	0.07	0	0.09	0.11	0.19	0.092	0.06	0.18	0.28	0.173333
165	0.42	0	0.15	0.36	0.316667	0.54	0.297778	0.92	0.48	0.76	0.93	1.13	0.844	1.23	1.19	1.4	1.27333
166	0	0	0	0	0	0.0566667	0.00944444	0	0	0	0.04	0.04	0.016	0.25	0.24	0.19	0.226667
167	0	0	0	0	0	0.08	0.0133333	0	0	0	0	0.02	0.004	0.04	0.12	0.13	0.0966667
168	0	0.01	0	0.232222	0.162222	0.335556	0.123333	0.24	0	0.62	0.58	0.5	0.388	0.66	0.68	0.85	0.73
169	0.14	0	0	0.487778	0.444444	0.637778	0.285	0.97	0.43	1.51	1.28	1.44	1.126	1.18	1.15	1.42	1.25
170	0.25	0.33	0	0.522222	0.538889	0.638889	0.38	0.79	0.85	1.46	1.12	1.06	1.056	1.09	1.01	1.42	1.17333
171	0.05	0.21	0	0.191111	0.254444	0.264444	0.161667	0.13	0.28	0.54	0.02	0.08	0.21	0.29	0.36	0.65	0.433333
172	0	0.18	0	0.08	0.12	0.09	0.0783333	0	0.09	0.12	0	0	0.042	0.02	0.01	0.24	0.09
173	0	0.16	0.15	0.0655556	0.0955556	0.0688889	0.09	0	0.01	0	0.25	0.08	0.068	0.1	0.06	0	0.0533333
174	0	0	0	0.00333333	0.01	0	0.00222222	0	0	0	0.14	0.1	0.048	0.17	0.03	0.06	0.0866667
175	0.04	0	0.04	0.0411111	0.0277778	0.0211111	0.0283333	0	0	0.04	0.02	0.01	0.014	0.22	0.04	0.13	0.13
176	0	0	0	0.00333333	0	0	0.000555556	0	0	0.08	0	0	0.016	0.07	0	0	0.0233333
177	0	0.09	0	0.0333333	0.03	0.02	0.0288889	0	0	0	0	0.05	0.01	0	0	0	0
178	0	0	0	0	0	0	0	0	0	0	0	0.1	0.02	0	0	0	0
179	nd	nd	nd	nd	nd	nd	nd	nd	nd	nd	nd	nd	nd	nd	nd	nd	nd
180	0.28	0	0	0.0822222	0.128889	0.118889	0.101667	0.58	0	0.07	0.65	0.59	0.378	0.45	0.51	0	0.32
181	0.31	0	0.53	0.326667	0.366667	0.41	0.323889	1.46	1.1	0.56	0.96	0.96	1.008	0.93	0.99	0	0.64
182	0.93	0.42	1.57	0.808889	0.868889	0.875556	0.912222	1.58	1.1	0.43	0.75	0.56	0.884	0.95	0.75	0	0.566667
183	0.56	0.38	1.29	0.705556	0.775556	0.808889	0.753333	1.55	1.29	0.97	0.99	0.89	1.138	1	0.98	0.05	0.676667
184	1.59	1.37	2.37	1.53778	1.68444	1.84778	1.73333	2.81	1.94	2.04	2.02	1.81	2.124	2.11	2.02	1.82	1.98333
185	0.81	0.71	1.24	0.676667	0.83	0.85	0.852778	1.1	0.5	0.9	0.5	0.37	0.674	0.71	0.68	0.56	0.65
186	0.2	0.19	0.26	0.171111	0.244444	0.257778	0.220556	0.4	0.03	0.31	0	0.05	0.158	0.24	0.27	0.4	0.303333
187	0.11	0.2	0.1	0.107778	0.121111	0.127778	0.127778	0	0	0.16	0.07	0	0.046	0	0	0.11	0.0366667
188	0	0	0	0.00333333	0.00666667	0.00666667	0.00277778	0	0	0.2	0.04	0.01	0.05	0	0	0	0
189	0	0	0	0.0466667	0	0.04	0.0144444	0	0	0	0	0.04	0.008	0	0	0	0
190	0.06	0	0.04	0.215556	0.105556	0.302222	0.120556	0.16	0	0.04	0.54	0.74	0.296	0.57	0.47	0.63	0.556667
191	1.09	1.08	1.27	1.22111	1.11111	1.29778	1.17833	1.48	1.58	1.18	1.7	1.63	1.514	2.01	1.67	1.89	1.85667
192	0.49	0.39	0	0.302222	0.438889	0.458889	0.346667	0	0.27	0.65	1.09	0.92	0.586	0.23	0.83	0.01	0.356667
193	0.4	0.65	0	0	0.366667	0.233333	0.275	0	0	0	0.63	0.26	0.178	0	0.44	0	0.146667
194	0	0.15	0	0.0366667	0.163333	0.14	0.0816667	0	0.49	0.41	0.26	0.17	0.266	0.54	0.53	0.22	0.43
195	0	0	0	0	0	0	0	0	0	0	0	0	0	0	0	0	0
196	0	0	0	0	0	0	0	0	0	0	0	0	0	0	0	0	0
197	0	0	0	0	0	0	0	0	0.26	0	0	0	0.052	0	0	0	0
198	0	0	0.48	0.14	0.136667	0.13	0.147778	0.16	0.81	0.2	0	0.08	0.25	0	0.1	0.18	0.0933333
199	0.03	0	0.17	0.0777778	0.0344444	0.0711111	0.0638889	0.1	0.08	0.05	0.08	0.04	0.07	0.07	0.07	0	0.0466667
200	0.41	0.43	0.64	0.575556	0.492222	0.652222	0.533333	0.93	0.64	0.54	0.81	0.95	0.774	0.71	0.69	0.44	0.613333
201	0.84	0.65	1.06	0.87	0.833333	0.946667	0.866667	1.44	1.06	0.87	0.97	1.12	1.092	1.04	0.8	0.7	0.846667
202	0.11	0.19	0.77	0.484444	0.481111	0.587778	0.437222	0.77	0.58	1	0.94	1	0.858	0.76	1.04	0.68	0.826667
203	0.3	0.35	0.91	0.59	0.62	0.723333	0.582222	0.7	0.44	0.85	0.79	0.85	0.726	0.76	0.9	0.7	0.786667
204	0.4	0.53	1.05	0.583333	0.71	0.793333	0.677778	0.53	0.37	0.78	0.44	0.52	0.528	0.56	0.72	0.57	0.616667
205	0.57	0.77	1.2	0.721111	0.794444	0.874444	0.821667	0.5	0.42	0.68	0.5	0.56	0.532	0.4	0.69	0.52	0.536667
206	0.05	0.15	0.31	0.146667	0.206667	0.256667	0.186667	0.28	0.2	0.19	0.19	0.27	0.226	0.09	0.28	0	0.123333
207	0	0.05	0	0	0.00777778	0.0111111	0.0114815	0.38	0	0	0	0	0.076	0	0	0	0
208	0	0	0	0.0666667	0.0433333	0.05	0.0266667	0.11	0.3	0.02	0.18	0.47	0.216	0.11	0.23	0	0.113333
209	0.36	0.25	0.57	0.452222	0.415556	0.475556	0.420556	0.68	0.95	0.57	0.66	0.81	0.734	0.61	0.73	0.39	0.576667
210	0.68	0.49	1.05	0.65	0.63	0.68	0.696667	0.67	0.78	0.57	0.68	0.8	0.7	0.83	0.8	0.46	0.696667
211	0.67	0.58	0.82	0.586667	0.53	0.556667	0.623889	0.42	0.45	0.25	0.42	0.51	0.41	0.44	0.47	0.29	0.4
212	0.2	0.01	0	0.106667	0.163333	0.0466667	0.0877778	0.26	0.57	0.22	0.26	0.35	0.332	0	0.15	0	0.05
213	0.51	0.04	0	0	0.305556	0.122222	0.162963	1.07	0.74	0.31	0.31	0.29	0.544	0	0.09	0	0.03
214	0.36	0.35	0	0.461111	0.447778	0.381111	0.333333	0.54	0.9	1	0.59	0.61	0.728	0.57	0.6	0.91	0.693333
215	0.7	0.88	0.33	0.711111	0.687778	0.684444	0.665556	0.57	1.1	0.96	0.39	0.37	0.678	0.34	0.43	0.97	0.58
216	0.85	1.09	0.37	0.856667	0.833333	0.876667	0.812778	0.57	1.21	1.24	0.63	0.7	0.87	0.63	0.6	1.25	0.826667
217	0	0.17	0	0.0777778	0.117778	0.0711111	0.0727778	0	0.08	0.28	0.03	0.02	0.082	0.06	0	0.18	0.08
218	0	0	0	0	0.0166667	0.00333333	0.00333333	0.12	0	0.05	0.11	0.01	0.058	0.04	0	0	0.0133333
219	0	0	0	0	0	0	0	0	0	0	0.04	0	0.008	0	0	0	0
220	0.01	0	0	0.0288889	0.0355556	0.0488889	0.0205556	0.86	0	0.16	0.08	0.1	0.24	0.21	0.16	0.19	0.186667
221	0	0	0	0.0266667	0.04	0.02	0.0144444	0	0.02	0.17	0	0.04	0.046	0.04	0.06	0	0.0333333
222	0	0	0	0.116667	0.0833333	0.0233333	0.0372222	0	0.03	0.36	0.22	0.2	0.162	0.1	0.09	0	0.0633333
223	0	0	0	0.16	0.0566667	0.0233333	0.04	0	0	0.11	0.22	0.44	0.154	0.07	0.01	0	0.0266667
224	0	0	0.41	0.254444	0.271111	0.217778	0.192222	0	0.31	0.32	0.07	0.67	0.274	0.5	0.32	0.17	0.33
225	0.22	0.63	1.07	0.76	0.703333	0.65	0.672222	0.67	1.4	0.77	0.9	0.89	0.926	1	0.8	0.48	0.76
226	0.09	0.58	1.11	0.728889	0.678889	0.632222	0.636667	1.03	1.47	0.98	1.13	1.09	1.14	1.01	0.88	0.89	0.926667
227	0.85	1.06	1.56	1.09111	1.00778	1.02444	1.09889	0.8	1.34	0.73	0.96	0.83	0.932	0.98	0.73	1.02	0.91
228	0.54	0.44	0.76	0.546667	0.52	0.53	0.556111	0.53	0.5	0.41	0.58	0.43	0.49	0.48	0.43	0.44	0.45
229	0.02	0	0	0.00111111	0	0.0144444	0.00592593	0.02	0	0	0	0	0.004	0	0	0	0
230	0.21	0.25	0.12	0.122222	0.138889	0.155556	0.166111	0.01	0	0	0.1	0.01	0.024	0.07	0.01	0.13	0.07
231	0.16	0.23	0.22	0.118889	0.158889	0.145556	0.172222	0.02	0.06	0.08	0.08	0	0.048	0	0	0	0
232	0	0.03	0	0.04	0.07	0.06	0.0333333	0.05	0.13	0.17	0.15	0.07	0.114	0.01	0.08	0.16	0.0833333
233	0	0	0	0	0.0233333	0.01	0.00555556	0	0	0.12	0	0	0.024	0	0	0	0
234	0	0.13	0.18	0.122222	0.142222	0.175556	0.125	0.18	0.51	0.26	0.18	0.21	0.268	0.26	0.2	0.25	0.236667
235	0.12	0.11	0.1	0.203333	0.18	0.25	0.160556	0.44	0.46	0.35	0.38	0.45	0.416	0.41	0.35	0.56	0.44
236	0.05	0.09	0	0.0411111	0.0444444	0.0311111	0.0427778	0	0	0	0.03	0.01	0.008	0	0	0	0
237	0.12	0.14	0	0	0.0644444	0.0577778	0.0637037	0	0	0	0.09	0.06	0.03	0	0	0	0
238	1.05	0.97	0	0	0.422222	0.448889	0.481852	0	0	0	0.03	0	0.006	0	0	0	0
239	1.45	1.68	0	0.922222	0.908889	0.842222	0.967222	0.23	0	0.72	0.63	0.66	0.448	0.61	0.48	0.35	0.48
240	1.84	1.85	2.13	1.86	1.70667	1.81667	1.86722	1.56	2.2	1.67	1.44	1.53	1.68	1.24	1.02	1.66	1.30667
241	0.62	0.43	0.74	0.831111	0.851111	0.931111	0.733889	1.8	2.41	1.8	1.43	1.75	1.838	1.45	1.12	1.74	1.43667
242	0.04	0.03	0.22	0.267778	0.291111	0.291111	0.19	0.57	0.63	0.92	0.69	0.79	0.72	0.77	0.67	0.59	0.676667
243	0	0	0	0.0366667	0.0166667	0.0333333	0.0144444	0	0	0.13	0	0.05	0.036	0	0	0	0
244	0	0.1	0.08	0.05	0.0466667	0.04	0.0527778	0	0	0.07	0	0	0.014	0	0	0	0
245	0	0.16	0	0.0355556	0.0522222	0.0722222	0.0533333	0	0	0.04	0	0.02	0.012	0	0.02	0	0.00666667
246	0	0.04	0	0.135556	0.102222	0.135556	0.0688889	0	0	0.44	0.44	0.33	0.242	0.16	0.37	0.31	0.28
247	0	0.32	0.22	0.326667	0.386667	0.59	0.307222	0.82	1.02	0.81	0.77	1.41	0.966	0.88	0.66	0.99	0.843333
248	0	0	0	0	0	0.05	0.00833333	0	0	0.14	0	0	0.028	0	0	0	0
249	0	0	0	0	0.0266667	0.01	0.00611111	0	0	0.1	0	0	0.02	0	0	0	0
250	0	0.03	0.07	0.0455556	0.0455556	0.0455556	0.0394444	0	0.1	0.09	0	0	0.038	0.08	0.03	0.15	0.0866667
251	0.05	0.04	0	0.0166667	0.0333333	0.0333333	0.0288889	0	0.07	0	0	0.02	0.018	0.01	0.02	0.03	0.02
252	0	0.12	0	0.0233333	0.0233333	0.0266667	0.0322222	0	0	0	0.02	0.01	0.006	0	0	0	0
253	0	0	0	0.0133333	0.00666667	0	0.00333333	0	0	0	0	0.01	0.002	0	0	0	0
254	0	0	0	0.0666667	0.0433333	0.04	0.025	0	0	0.11	0.12	0.23	0.092	0.22	0.09	0	0.103333
255	0	0.03	0	0.313333	0.296667	0.373333	0.168889	0.35	0.46	0.92	0.98	1.03	0.748	1.26	1.02	1.21	1.16333
256	0.38	0.41	0.78	0.855556	0.872222	1.04556	0.723889	1.4	1.5	1.8	1.79	2.02	1.702	2.15	1.81	2.67	2.21
257	0.05	0	0.11	0.0722222	0.135556	0.132222	0.0833333	0.16	0	0.27	0.35	0.35	0.226	0.32	0.29	0.21	0.273333
258	0.03	0	0.2	0.0144444	0.0644444	0.0611111	0.0616667	0	0	0.17	0.07	0.06	0.06	0	0	0	0
259	0	0	0	0	0	0	0	0	0	0.03	0	0.04	0.014	0	0	0	0
260	0	0	0.23	0.0144444	0.0744444	0.0511111	0.0616667	0	0	0	0	0.06	0.012	0	0	0	0
261	0	0	0	0	0.02	0	0.00333333	0	0	0	0	0.03	0.006	0	0.14	0	0.0466667
262	0	0	0	0	0.0266667	0	0.00444444	0	0	0	0	0	0	0	0	0	0
263	0	0	0	0	0.0166667	0	0.00277778	0	0	0.03	0	0.01	0.008	0	0.02	0.06	0.0266667
264	0	0	0	0.02	0	0	0.00333333	0	0	0.07	0	0	0.014	0	0	0	0
265	0	0	0.01	0.0488889	0	0.00888889	0.0112963	0	0	0.22	0.07	0.01	0.06	0.01	0	0	0.00333333
266	0	0	0	0.0733333	0	0.0266667	0.0166667	0	0	0.68	0.24	0	0.184	0	0	0	0
267	0	0	0	0	0	0	0	0	0	0	0.04	0	0.008	0	0	0	0
268	0	0	0	0	0	0	0	0	0.19	0	0	0	0.038	0	0	0	0
269	0	0.07	0	0.0388889	0.0422222	0.0355556	0.0311111	0	0.17	0	0	0.07	0.048	0.07	0.02	0.05	0.0466667
270	0	0	0	0.0733333	0.0333333	0.0366667	0.0238889	0	0.11	0.07	0	0.08	0.052	0.05	0.12	0.17	0.113333
271	0.08	0.39	0	0.294444	0.297778	0.347778	0.235	0.51	0.61	0.53	0.63	0.74	0.604	0.94	0.93	1.12	0.996667
272	0	0.05	0	0.261111	0.291111	0.367778	0.161667	1.05	0.84	0.96	1.03	1.27	1.03	1.16	1.18	1.37	1.23667
273	0.26	0.35	0.47	0.643333	0.673333	0.81	0.534444	1.99	2.2	1.44	1.4	1.82	1.77	1.89	1.67	2.27	1.94333
274	0	0	0	0.02	0.0466667	0.0566667	0.0205556	0.19	0.03	0.2	0.19	0.2	0.162	0.2	0.18	0.4	0.26
275	0	0	0	0.0133333	0.00666667	0.0333333	0.00888889	0.04	0	0.05	0.02	0.07	0.036	0.08	0.1	0.1	0.0933333
276	0	0.05	0	0.0577778	0.0377778	0.0711111	0.0361111	0.02	0.11	0.18	0	0.05	0.072	0.16	0.17	0.16	0.163333
277	0	0.06	0	0.0633333	0.05	0.08	0.0422222	0	0	0.22	0	0.12	0.068	0.15	0.17	0.11	0.143333
278	0	0	0	0.0733333	0	0.07	0.0238889	0	0.05	0.49	0.31	0.06	0.182	0.02	0.05	0.09	0.0533333
279	0	0	0	0.0666667	0.0233333	0.0666667	0.0261111	0	0.13	0.47	0.28	0.14	0.204	0	0.03	0.07	0.0333333
280	0	0	0	0.0966667	0.04	0.0933333	0.0383333	0	0.24	0.52	0.33	0.18	0.254	0	0.03	0.09	0.04
281	0	0	0	0	0	0	0	0	0	0.08	0	0	0.016	0	0	0	0
282	0	0	0	0	0.00666667	0	0.00111111	0	0	0.01	0	0	0.002	0	0	0	0
283	0	0	0	0	0	0.0133333	0.00222222	0	0	0	0	0	0	0	0	0	0
284	0	0	0	0	0	0	0	0	0	0	0	0	0	0	0	0	0
285	0	0.04	0	0.0188889	0.0455556	0.0922222	0.0327778	0.26	0.08	0.11	0.14	0.12	0.142	0.02	0.19	0.24	0.15
286	0.04	0.12	0.12	0.158889	0.205556	0.292222	0.156111	0.75	0.6	0.45	0.47	0.55	0.564	0.65	0.6	1.1	0.783333
287	0.07	0.2	0.02	0.0577778	0.0711111	0.0711111	0.0816667	0.22	0.09	0.01	0	0.03	0.07	0.03	0	0	0.01
288	0	0.23	0.06	0.0777778	0.101111	0.0811111	0.0916667	0	0.1	0.2	0.02	0.11	0.086	0	0	0	0
289	0	0.05	0.09	0.107778	0.104444	0.0411111	0.0655556	0	0.18	0.27	0.15	0.28	0.176	0.09	0.1	0	0.0633333
290	0	0	0.29	0.221111	0.237778	0.204444	0.158889	0	0.15	0.52	0.2	0.57	0.288	0.44	0.41	0.2	0.35
291	0.32	0.38	0.79	0.521111	0.491111	0.477778	0.496667	0.38	0.32	0.42	0.5	0.49	0.422	0.52	0.39	0.41	0.44
292	0.22	0.2	0.57	0.446667	0.406667	0.49	0.388889	0.73	0.75	0.91	1.04	0.99	0.884	0.88	1.12	1.17	1.05667
293	0.46	0.43	0.57	0.437778	0.407778	0.484444	0.465	0.63	0.26	0.38	0.67	0.52	0.492	0.6	0.6	0.66	0.62
294	0.13	0.24	0.09	0.108889	0.102222	0.148889	0.136667	0.56	0.14	0.06	0.33	0.27	0.272	0.27	0.25	0.33	0.283333
295	0.71	0.83	0.13	0.387778	0.407778	0.424444	0.481667	0.95	0.53	0.16	0.34	0.25	0.446	0.26	0.42	0.48	0.386667
296	1.24	1.48	0.94	1.06333	1.04333	1.20667	1.16222	1.55	1.1	0.66	0.7	0.84	0.97	0.93	1.03	1.75	1.23667
297	0.14	0.47	0	0.138889	0.198889	0.178889	0.187778	0.29	0.01	0.05	0	0.04	0.078	0.04	0.13	0.18	0.116667
298	0.07	0.58	0	0.211111	0.264444	0.274444	0.233333	0.19	0.06	0.32	0.16	0.36	0.218	0.29	0.14	0.36	0.263333
299	0	0	0	0	0	0	0	0	0.23	0	0	0	0.046	0	0	0	0
300	0	0	0	0	0	0	0	0	0	0	0	0	0	0	0	0	0
301	0	0	0	0	0	0.0266667	0.00444444	0.49	1.22	0.04	0	0	0.35	0	0.23	0.12	0.116667
302	0.16	0	0.56	0.21	0.276667	0.356667	0.260556	0.62	0.8	0.45	0.33	0.28	0.496	0.52	0.48	0.67	0.556667
303	0.38	0	0.57	0.347778	0.391111	0.434444	0.353889	0.75	0.62	0.49	0.37	0.43	0.532	0.83	0.56	0.68	0.69
304	0.43	0.13	0.67	0.473333	0.463333	0.47	0.439444	0.56	0.53	0.36	0.27	0.14	0.372	0.6	0.43	0.4	0.476667
305	0.78	0.59	0.79	0.776667	0.736667	0.706667	0.73	0.85	0.77	0.36	0.4	0.26	0.528	0.53	0.5	0.61	0.546667
306	0.19	0.07	0.16	0.326667	0.276667	0.293333	0.219444	0.3	0.11	0.13	0.25	0.21	0.2	0.19	0.35	0.34	0.293333
307	0.74	0.63	0.67	0.87	0.746667	0.826667	0.747222	0.74	0.63	0.39	0.36	0.42	0.508	0.87	0.84	0.92	0.876667
308	0.83	0.77	0.77	0.866667	0.78	0.83	0.807778	0.75	0.64	0.37	0.41	0.42	0.518	0.67	0.63	0.79	0.696667
309	1.32	0.99	1.06	1.05222	1.02889	1.16556	1.10278	1.11	0.97	0.43	0.47	0.48	0.692	0.76	0.83	0.78	0.79
310	0.35	0.37	0.58	0.448889	0.442222	0.485556	0.446111	0.9	0.61	0.41	0.55	0.57	0.608	0.67	0.77	1.15	0.863333
311	0.24	0.2	0.57	0.294444	0.291111	0.364444	0.326667	0.41	0.17	0.23	0.3	0.36	0.294	0.35	0.39	0.67	0.47
312	0.12	0	0.21	0.0366667	0.06	0.0733333	0.0833333	0.08	0.02	0	0	0	0.02	0	0	0	0
313	0.01	0.07	0	0.00111111	0.0277778	0.0177778	0.0211111	0.06	0.07	0	0	0	0.026	0	0	0	0
314	0.01	0.06	0.14	0.07	0.05	0.0633333	0.0655556	0	0	0.1	0.02	0.05	0.034	0.02	0.08	0.16	0.0866667
315	0	0.08	0.1	0.05	0.0333333	0.05	0.0522222	0	0	0.04	0	0.04	0.016	0	0.03	0.03	0.02
316	0.02	0.05	0	0.0555556	0.0188889	0.0188889	0.0272222	0.04	0	0.09	0.04	0.08	0.05	0.08	0.03	0	0.0366667
317	0.12	0.15	0.19	0.275556	0.235556	0.268889	0.206667	0.25	0	0.46	0.26	0.39	0.272	0.54	0.33	0.44	0.436667
318	0.58	0.63	0.92	0.766667	0.813333	0.87	0.763333	1.3	1.25	1.03	0.79	0.87	1.048	0.6	0.85	0.82	0.756667
319	1.19	1.21	1.4	1.30444	1.24778	1.36778	1.28667	1.14	0.97	0.97	0.92	1.05	1.01	0.99	0.95	1.28	1.07333
320	0.19	0.04	0.3	0.347778	0.427778	0.491111	0.299444	0.71	0.43	0.88	1.04	1.17	0.846	0.8	0.91	1.31	1.00667
321	0	0	0.19	0.0822222	0.128889	0.132222	0.0888889	0.15	0.12	0.13	0.12	0.13	0.13	0.06	0.11	0.35	0.173333
322	0	0	0	0	0.00666667	0.00666667	0.00222222	0	0	0	0	0	0	0	0	0	0
323	0	0	0	0	0	0	0	0	0.08	0	0	0	0.016	0	0	0	0
324	0	0	0	0	0	0	0	0	0.19	0	0	0	0.038	0	0.08	0.18	0.0866667
325	0	0	0	0	0	0	0	0	0.34	0.05	0	0.01	0.08	0.01	0.08	0	0.03
326	0.74	0.65	0.83	0.59	0.596667	0.626667	0.672222	0.56	1.12	0.21	0.14	0.25	0.456	0.46	0.42	0.44	0.44
327	0.52	0.31	0.53	0.418889	0.432222	0.458889	0.445	0.85	1	0.47	0.42	0.52	0.652	0.79	0.7	0.95	0.813333
328	0.14	0.03	0.17	0.142222	0.205556	0.182222	0.145	0.55	0.66	0.39	0.34	0.46	0.48	0.43	0.51	0.62	0.52
329	0.33	0.28	0.4	0.284444	0.287778	0.307778	0.315	0.31	0.39	0.14	0.12	0.1	0.212	0.21	0.22	0.26	0.23
330	0.31	0.16	0.16	0.2	0.183333	0.223333	0.206111	0.22	0.04	0.03	0.08	0.05	0.084	0.11	0.11	0.16	0.126667
331	0.02	0.07	0.03	0.0566667	0.0733333	0.1	0.0583333	0.12	0	0.07	0.14	0.13	0.092	0.13	0.18	0.26	0.19
332	0.26	0.25	0.27	0.296667	0.303333	0.306667	0.281111	0.18	0.2	0.29	0.31	0.33	0.262	0.45	0.31	0.7	0.486667
333	0.03	0	0.03	0.173333	0.203333	0.19	0.104444	0.22	0.23	0.51	0.44	0.49	0.378	0.48	0.47	0.76	0.57
334	0.16	0.17	0.23	0.241111	0.251111	0.257778	0.218333	0.23	0.27	0.13	0.32	0.27	0.244	0.47	0.39	0.8	0.553333
335	0	0	0	0.00666667	0.0333333	0.0366667	0.0127778	0.01	0	0.15	0.05	0.11	0.064	0.12	0.11	0.16	0.13
336	0.05	0.01	0	0.04	0.0433333	0.0433333	0.0311111	0.08	0	0.03	0.03	0.06	0.04	0.05	0.06	0.14	0.0833333
337	0.08	0.15	0.17	0.128889	0.118889	0.122222	0.128333	0.13	0.06	0.09	0.02	0.08	0.076	0.07	0	0.26	0.11
338	0	0.03	0	0.0433333	0.0233333	0.04	0.0227778	0.11	0.01	0	0.02	0.06	0.04	0.1	0	0.13	0.0766667
339	0	0.06	0	0.03	0.01	0.0166667	0.0194444	0	0.01	0	0.24	0	0.05	0.04	0	0.01	0.0166667
340	0	0	0.05	0.00444444	0.0144444	0.0411111	0.0183333	0	0	0	0	0	0	0	0.06	0.13	0.0633333
341	0	0.08	0.15	0.0877778	0.0744444	0.0544444	0.0744444	0.05	0.06	0	0.02	0	0.026	0	0	0.01	0.00333333
342	0	0.06	0.05	0.0444444	0.0444444	0.0377778	0.0394444	0.11	0.02	0	0.07	0.04	0.048	0	0.08	0.06	0.0466667
343	0	0	0	0	0.0333333	0	0.00555556	0.12	0.06	0	0	0.01	0.038	0	0.09	0	0.03
344	0	0.05	0.21	0.0611111	0.197778	0.171111	0.115	0.25	0	0	0.06	0.33	0.128	0.17	0.35	0.27	0.263333
345	0.29	0.39	0.55	0.43	0.546667	0.483333	0.448333	0.57	0.55	0	0.42	0.43	0.394	0.47	0.67	0.75	0.63
346	0.09	0.18	0.39	0.316667	0.423333	0.383333	0.297222	0.6	0.4	0.33	0.35	0.66	0.468	0.57	0.81	1.02	0.8
347	0.3	0.5	0.53	0.492222	0.545556	0.488889	0.476111	0.51	0.36	0.06	0.23	0.42	0.316	0.36	0.52	0.62	0.5
348	0	0	0	0	0.186667	0.0566667	0.0405556	0	0	0.1	0	0.08	0.036	0	0.02	0.14	0.0533333
349	0	0.13	0.04	0	0.161111	0.0377778	0.0614815	0.07	0.07	0	0	0	0.028	0	0	0	0
350	0	0.17	0.03	0.0311111	0.111111	0.0777778	0.07	0.08	0.21	0	0	0.09	0.076	0	0	0.15	0.05

## Sheet: NCp9_React
NCp9	Complex			Mean Complex	ProtK						Mean ProtK	AT-2			Mean AT2
100	0.17	0	0	0.0566667	0.44	0	0	0	0	0	0.0733333	0	0	0	0
101	0.29	0	0	0.0966667	0.13	0	0	0.18	0	0	0.0516667	0	0	0	0
102	0.27	0	0	0.09	0.4	0	0	0	0	0	0.0666667	0	0	0	0
103	0.43	0	0	0.143333	0.36	0	0	0	0	0	0.06	0.22	0.21	0	0.143333
104	0.71	0	0	0.236667	1.21	0	0	0.09	0	0	0.216667	0	0.17	0.07	0.08
105	0.86	0.6	0.71	0.723333	1	0.65	0.19	0.75	0.2	0.02	0.468333	0.19	0.72	0.39	0.433333
106	0.5	0.14	0.48	0.373333	0.49	0.33	0.1	0.38	0.45	0.16	0.318333	0.46	0.31	0.09	0.286667
107	0.11	0.24	0.7	0.35	0.25	0.31	0.19	0	0.6	0.26	0.268333	0.44	0	0.25	0.23
108	0	0	0.12	0.04	0.03	0	0	0	0	0	0.005	0.41	0	0.22	0.21
109	0	0.06	0	0.02	0	0	0	0	0.23	0.05	0.0466667	0	0	0	0
110	0.31	0	0	0.103333	0.75	0	0	0	0	0	0.125	0	0	0	0
111	1.19	0	0	0.396667	0.88	0	0	0	0	0	0.146667	0	0	0	0
112	0.35	0	0	0.116667	0.16	0	0	0	0	0	0.0266667	0	0	0	0
113	0.13	0.03	0.09	0.0833333	0.14	0	0.02	0	0	0	0.0266667	0	0	0	0
114	0.04	0.1	0.01	0.05	0.01	0.18	0	0	0	0	0.0316667	0.04	0.24	0.05	0.11
115	0.64	0.52	0.43	0.53	0.08	0.26	0.13	0.16	0.24	0	0.145	0.39	0.33	0.42	0.38
116	0.85	0.44	0.66	0.65	0.44	0.2	0.18	0.46	0.43	0.07	0.296667	0.56	0.25	0.42	0.41
117	1.49	0.64	1.69	1.27333	0.58	0.52	0.42	0.72	0.48	0.2	0.486667	0.79	0.58	0.77	0.713333
118	1.17	0.36	1.12	0.883333	0.49	0.36	0.4	0.51	0.6	0.5	0.476667	0.95	0.63	0.79	0.79
119	0.97	0.12	0.85	0.646667	0.57	0	0.21	0.2	0.28	0.42	0.28	0.48	0.09	0.21	0.26
120	1.48	0.7	1.22	1.13333	0.67	0.14	0.72	0.33	0.46	0.57	0.481667	0.95	0.55	0.65	0.716667
121	1.2	0.74	0.89	0.943333	0.73	0.47	0.88	0.6	1	0.65	0.721667	0.57	0.48	0.69	0.58
122	1.52	0.96	1.22	1.23333	0.77	0.69	1.16	0.74	0.94	0.45	0.791667	0.92	1.05	1.29	1.08667
123	0.79	0.69	0.45	0.643333	1.34	1.61	1.39	1.44	1.53	1.03	1.39	0.21	0.85	1	0.686667
124	0.35	0.26	0.08	0.23	0.52	0.45	0.47	0.51	0.25	0.36	0.426667	0.16	0.54	0.51	0.403333
125	0.15	0.06	0.09	0.1	0.58	0	0.04	0	0	0	0.103333	0	0	0	0
126	0.06	0.07	0.31	0.146667	0	0	0	0	0	0	0	0	0	0.17	0.0566667
127	0	0	0.26	0.0866667	0	0.01	0	0	0.03	0.15	0.0316667	0	0.11	0.06	0.0566667
128	0	0.09	0	0.03	0.04	0	0	0.16	0	0.35	0.0916667	0	0	0	0
129	0	0.04	0	0.0133333	0	0	0	0	0	0.02	0.00333333	0	0	0.12	0.04
130	0	0.08	0	0.0266667	0.23	0	0.04	0	0	0.04	0.0516667	0	0	0	0
131	0.11	0.16	0	0.09	0.47	0	0.27	0	0	0.01	0.125	0	0.02	0	0.00666667
132	0.55	0.58	0.57	0.566667	1	0.52	0.85	0.74	1.08	0.54	0.788333	0.53	0.38	0.46	0.456667
133	0.27	0.28	0.28	0.276667	0.65	0.17	0.22	0.16	0.37	0.28	0.308333	0.13	0	0.19	0.106667
134	0.09	0.17	0.1	0.12	0.19	0.04	0	0	0.07	0	0.05	0	0.14	0.16	0.1
135	0.07	0.17	0.3	0.18	0.25	0	0	0.08	0.03	0	0.06	0	0.11	0.19	0.1
136	0.01	0.07	0.18	0.0866667	0	0.01	0	0.1	0.02	0	0.0216667	0.03	0.2	0.33	0.186667
137	0.02	0	0.11	0.0433333	0	0	0	0.04	0	0	0.00666667	0	0.17	0.24	0.136667
138	0.03	0	0.07	0.0333333	0	0	0	0	0	0	0	0	0.13	0.18	0.103333
139	0.11	0	0	0.0366667	0	0	0	0	0	0	0	0	0	0.13	0.0433333
140	0.04	0	0.13	0.0566667	0	0.18	0.18	0.16	0.08	0	0.1	0.24	0.43	0.47	0.38
141	0.09	0	0.16	0.0833333	0	0.13	0.15	0.12	0.11	0.02	0.0883333	0.22	0.41	0.48	0.37
142	0.04	0.07	0.04	0.05	0	0.05	0.11	0	0.13	0.01	0.05	0.08	0.13	0.22	0.143333
143	0.04	0.09	0.08	0.07	0	0.03	0.05	0	0	0.05	0.0216667	0	0.06	0.07	0.0433333
144	0	0.15	0.42	0.19	0.01	0.14	0.13	0.35	0.08	0.13	0.14	0.18	0.33	0.36	0.29
145	0.01	0.32	0.41	0.246667	0	0.2	0.17	0.29	0.01	0.08	0.125	0.54	0.69	0.62	0.616667
146	0	0.3	0.34	0.213333	0.18	0.17	0.17	0.15	0	0	0.111667	0.44	0.68	0.56	0.56
147	0.1	0.23	0.6	0.31	0.25	0.27	0.43	0.4	0.32	0.09	0.293333	0.74	0.77	0.89	0.8
148	0.06	0	0.26	0.106667	0.22	0	0.15	0.19	0	0	0.0933333	0.46	0.54	0.53	0.51
149	0.08	0.04	0.37	0.163333	0.04	0.27	0.37	0.48	0.31	0.15	0.27	0.77	0.82	0.79	0.793333
150	0.11	0	0	0.0366667	0.53	0	0	0.22	0	0	0.125	0	0	0	0
151	0.12	0	0.25	0.123333	0.31	0.24	0.27	0.23	0	0.08	0.188333	0	0.32	0.23	0.183333
152	0.33	0.28	0.46	0.356667	0.75	0.39	0.06	0.03	0.13	0.28	0.273333	0	0	0.15	0.05
153	0.7	0.63	1.43	0.92	1.76	0.99	0.61	1.1	0.8	0.75	1.00167	0	0.24	0.22	0.153333
154	0.87	0.79	1.72	1.12667	1.87	1.12	0.93	1.13	0.96	0.82	1.13833	0.19	0.51	0.76	0.486667
155	0.8	0.81	1.52	1.04333	1.81	0.77	0.86	0.87	0.71	0.7	0.953333	0.25	0.29	0.29	0.276667
156	1.05	1.11	1.52	1.22667	2.72	0.82	1.37	0.73	0.08	0.31	1.005	0.04	0	0	0.0133333
157	0.5	0.61	0.83	0.646667	1.12	0.2	0.57	0.72	0.44	0.21	0.543333	0.75	0.46	0.36	0.523333
158	0.4	0.18	0.26	0.28	0.36	0	0	0.2	0	0	0.0933333	0.16	0.04	0.04	0.08
159	0	0.03	0.18	0.07	0	0.05	0.11	0.11	0	0	0.045	0.19	0.2	0.13	0.173333
160	0	0	0	0	0.03	0.14	0	0	0	0	0.0283333	0	0	0	0
161	0.03	0.1	0	0.0433333	0.04	0.19	0.04	0	0.05	0	0.0533333	0.12	0.02	0	0.0466667
162	0.03	0	0	0.01	0.11	0.07	0.01	0	0.03	0	0.0366667	0	0	0	0
163	0	0.1	0.09	0.0633333	0.03	0.1	0.06	0.05	0.09	0.05	0.0633333	0.13	0.13	0.14	0.133333
164	0.15	0	0	0.05	0.16	0	0	0	0.01	0	0.0283333	0	0.01	0	0.00333333
165	0.49	0.38	0.27	0.38	1.05	0.82	0.66	0.35	1.06	0.49	0.738333	0	0	0.05	0.0166667
166	0.21	0	0	0.07	0.38	0	0	0	0.06	0	0.0733333	0	0	0	0
167	0.19	0	0.02	0.07	0.46	0	0	0	0.12	0.02	0.1	0	0	0	0
168	0.53	0.05	0.43	0.336667	1.04	0.41	0.26	0	0.75	0.4	0.476667	0	0	0	0
169	0.77	0.42	1.16	0.783333	1.48	1.01	0.83	0.71	2.02	1.11	1.19333	0.03	0	0.36	0.13
170	0.66	0.66	1.37	0.896667	1.27	1.12	0.94	0.67	1.85	1.22	1.17833	0.64	0.43	0.76	0.61
171	0.25	0.08	0.7	0.343333	0.49	0.46	0.22	0	0.77	0.53	0.411667	0.28	0.38	0.44	0.366667
172	0.11	0.06	0.35	0.173333	0.24	0.18	0	0	0.14	0.18	0.123333	0	0.34	0.28	0.206667
173	0.01	0.02	0.08	0.0366667	0.07	0.09	0	0.06	0.03	0	0.0416667	0.2	0.2	0.23	0.21
174	0	0.14	0.08	0.0733333	0	0.04	0.02	0	0.17	0.03	0.0433333	0.14	0.14	0.18	0.153333
175	0.03	0.2	0.18	0.136667	0.08	0.05	0.04	0	0.07	0.08	0.0533333	0	0	0.21	0.07
176	0.02	0.19	0.18	0.13	0.08	0.08	0	0	0	0.1	0.0433333	0.26	0	0.02	0.0933333
177	0.17	0.15	0.01	0.11	0.09	0.09	0	0.03	0	0.2	0.0683333	0.13	0	0.08	0.07
178	0.32	0.1	0	0.14	0.25	0	0	0	0	0	0.0416667	0	0	0	0
179	nd	nd	nd	nd	nd	nd	nd	nd	nd	nd	nd	nd	nd	nd	nd
180	0.8	0.19	0.78	0.59	0.72	0.99	0.67	0.8	0.68	0.42	0.713333	0.67	0.37	0.22	0.42
181	0.77	0.3	0.69	0.586667	0.87	1.09	0.9	1.22	0.98	0.66	0.953333	0.22	0	0	0.0733333
182	1.18	0.68	1.41	1.09	0.84	1.26	0.98	0.96	0.94	0.75	0.955	1.13	0.66	0.4	0.73
183	0.84	0.41	0.97	0.74	0.91	0.81	0.85	1.06	0.87	0.84	0.89	0.67	0.37	0.37	0.47
184	1.49	1.23	2.12	1.61333	1.71	2.19	2.12	1.92	2.02	1.57	1.92167	1.36	0.73	0.85	0.98
185	0.67	0.51	0.97	0.716667	0.7	0.75	0.72	0.59	0.47	0.69	0.653333	0.55	0.15	0.2	0.3
186	0.16	0	0.27	0.143333	0.29	0.13	0.1	0	0	0.14	0.11	0.36	0.12	0.27	0.25
187	0	0.03	0.07	0.0333333	0.04	0.08	0.06	0.06	0	0.01	0.0416667	0.1	0.11	0.12	0.11
188	0	0.09	0	0.03	0	0	0	0.03	0	0	0.005	0	0	0	0
189	0	0.2	0.1	0.1	0.06	0.02	0.01	0.03	0.21	0	0.055	0	0	0	0
190	0.22	0.19	0.28	0.23	0.46	0.2	0.55	0.44	0.69	0.3	0.44	0.24	0.21	0.22	0.223333
191	0.69	1.16	1.3	1.05	1.2	2.04	2.33	1.93	2.87	1.65	2.00333	1.29	1.16	1.42	1.29
192	0.33	0.25	0	0.193333	0.94	0.09	0.23	0	0.24	0.52	0.336667	0.06	0.39	0.36	0.27
193	0.45	0.17	0	0.206667	0.77	0.34	0	0	0.5	0.35	0.326667	0	0.22	0	0.0733333
194	0.43	0.48	0	0.303333	0.48	0.22	0.11	0.15	0.19	0.22	0.228333	0.28	0.33	0.4	0.336667
195	0.11	0	0	0.0366667	0.06	0	0	0	0	0	0.01	0	0	0	0
196	0.05	0	0	0.0166667	0	0	0	0	0	0	0	0	0	0	0
197	0.12	0.03	0	0.05	0.01	0	0	0	0	0	0.00166667	0	0	0	0
198	0.2	0.4	0.15	0.25	0	0.2	0.2	0.14	0.23	0.01	0.13	0.31	0.16	0.21	0.226667
199	0.03	0.08	0.21	0.106667	0	0.16	0.04	0	0.05	0.17	0.07	0.04	0	0.16	0.0666667
200	0.39	0.41	0.73	0.51	0.45	0.9	0.85	0.61	0.61	0.75	0.695	0.61	0.32	0.65	0.526667
201	0.81	0.51	0.91	0.743333	0.82	0.9	1.3	0.46	1.02	0.98	0.913333	0.82	0.29	0.57	0.56
202	0.46	0.17	0.21	0.28	0.85	0.94	0.49	0.45	0.76	0.93	0.736667	0.25	0.05	0.1	0.133333
203	0.65	0.42	0.24	0.436667	0.77	0.79	0.41	0.18	0.81	0.89	0.641667	0.76	0.49	0.42	0.556667
204	0.63	0.49	0.24	0.453333	0.65	0.82	0.59	0.16	0.9	0.82	0.656667	1.01	0.77	0.61	0.796667
205	0.59	0.51	0.25	0.45	0.37	0.74	0.38	0.23	0.64	0.83	0.531667	0.85	0.89	0.85	0.863333
206	0.15	0.08	0.1	0.11	0.15	0.23	0	0	0.14	0.37	0.148333	0.14	0.26	0.38	0.26
207	0.11	0.14	0.27	0.173333	0.02	0	0.06	0	0	0	0.0133333	0	0.15	0.16	0.103333
208	0.22	0.14	0.25	0.203333	0.26	0	0.36	0.51	0	0	0.188333	0.24	0	0.06	0.1
209	0.54	0.46	0.71	0.57	0.64	0.51	0.95	0.89	0.41	0.28	0.613333	0.79	0.26	0.69	0.58
210	0.7	0.57	0.74	0.67	0.81	0.69	0.86	1.12	0.42	0.39	0.715	0.84	0.49	0.69	0.673333
211	0.6	0.49	0.44	0.51	0.5	0.45	0.52	0.48	0.19	0.4	0.423333	0.73	0.6	0.48	0.603333
212	0.36	0.23	0	0.196667	0.55	0.09	0	0	0	0.25	0.148333	0	0	0	0
213	0.55	0.35	0	0.3	0.81	0.55	0.4	0	0	0.05	0.301667	0	0	0	0
214	0.84	0.73	0	0.523333	0.91	0.62	0.43	0.42	0.68	0.97	0.671667	0.01	0.46	0	0.156667
215	0.88	1.09	0.26	0.743333	0.76	0.78	0.67	0.59	0.95	1.35	0.85	0.56	1.05	1.03	0.88
216	0.94	1.24	0.78	0.986667	0.82	0.76	0.83	0.77	1	1.23	0.901667	0.8	1.23	1.33	1.12
217	0.2	0.27	0.12	0.196667	0.19	0	0	0.28	0	0.03	0.0833333	0.1	0.32	0.34	0.253333
218	0.02	0	0.03	0.0166667	0.02	0.03	0	0	0	0	0.00833333	0	0.19	0.14	0.11
219	0	0	0	0	0.07	0	0	0	0	0	0.0116667	0	0	0	0
220	0.01	0.14	0	0.05	0.07	0	0	0	0	0	0.0116667	0	0	0	0
221	0.03	0.24	0	0.09	0.07	0	0	0	0	0	0.0116667	0	0	0.08	0.0266667
222	0.13	0.32	0.06	0.17	0.13	0.02	0	0.21	0.02	0	0.0633333	0	0.05	0.27	0.106667
223	0.36	0.17	0	0.176667	0.45	0	0	0.41	0.04	0	0.15	0	0	0	0
224	0.81	0.07	0.16	0.346667	0.59	0.07	0.06	0	0	0	0.12	0	0	0	0
225	0.8	0.34	0.61	0.583333	0.83	1.26	0.57	0.9	0.86	0.32	0.79	0.63	0.33	0.57	0.51
226	0.67	0.44	0.43	0.513333	0.91	1.37	1.01	1.27	1.29	0.43	1.04667	0.36	0.06	0.34	0.253333
227	1.14	0.42	0.65	0.736667	0.76	1.24	0.51	0.89	0.88	0.53	0.801667	0.98	0.69	1.04	0.903333
228	0.77	0.21	0.25	0.41	0.51	0.65	0.5	0.41	0.22	0.27	0.426667	0.39	0.53	0.56	0.493333
229	0.38	0	0	0.126667	0.4	0	0	0	0	0	0.0666667	0	0	0	0
230	0.21	0	0	0.07	0.11	0.14	0.03	0.07	0	0.09	0.0733333	0.28	0.33	0.11	0.24
231	0	0.09	0.16	0.0833333	0.05	0	0	0	0.01	0	0.01	0.01	0.2	0.27	0.16
232	0	0.3	0.26	0.186667	0.13	0.11	0.02	0.14	0.11	0.2	0.118333	0	0.17	0.29	0.153333
233	0	0.22	0.13	0.116667	0.09	0.06	0	0	0	0.03	0.03	0	0.24	0.37	0.203333
234	0.05	0.26	0.11	0.14	0.2	0.31	0.21	0.32	0.27	0.23	0.256667	0.14	0.29	0.5	0.31
235	0.17	0.39	0.22	0.26	0.37	0.42	0.43	0.47	0.39	0.45	0.421667	0.28	0.46	0.64	0.46
236	0.08	0.17	0.17	0.14	0.07	0.05	0.1	0.09	0	0.13	0.0733333	0	0.25	0.25	0.166667
237	0.14	0.17	0.25	0.186667	0.08	0	0	0	0	0	0.0133333	0	0.2	0	0.0666667
238	0.61	0	0.56	0.39	0.57	0	0	0	0	0	0.095	0	0.26	0	0.0866667
239	2	1.22	2.11	1.77667	0.73	0.97	0.65	0.83	0.62	0.35	0.691667	1.09	1.38	1.41	1.29333
240	2.05	1.59	2.3	1.98	1.39	1.98	1.92	2.33	2.82	1.56	2	1.69	1.61	1.83	1.71
241	0.93	0.45	0.68	0.686667	1.57	2.31	1.76	2.9	2.1	1.31	1.99167	0.77	0.35	0.7	0.606667
242	0.37	0.11	0.32	0.266667	0.72	0.93	0.72	1.1	0.39	0.63	0.748333	0.46	0.47	0.49	0.473333
243	0.1	0	0	0.0333333	0.03	0	0	0	0	0	0.005	0	0	0	0
244	0	0	0	0	0	0.01	0	0	0	0.01	0.00333333	0.18	0.35	0.24	0.256667
245	0	0	0	0	0	0.04	0	0	0	0.06	0.0166667	0.15	0.39	0.32	0.286667
246	0.02	0	0.09	0.0366667	0.01	0.2	0.02	0	0.09	0.3	0.103333	0.39	0.61	0.62	0.54
247	0.03	0.05	0.31	0.13	0.64	0.99	0.54	0.27	0.86	0.88	0.696667	0.38	0.48	0.43	0.43
248	0.47	0	0	0.156667	0	0	0	0	0	0	0	0	0	0	0
249	0.14	0	0	0.0466667	0	0	0	0	0	0	0	0	0	0	0
250	0.09	0	0	0.03	0	0	0	0	0	0.02	0.00333333	0.05	0.07	0.14	0.0866667
251	0	0	0.08	0.0266667	0	0.12	0.05	0.08	0	0.12	0.0616667	0.07	0.28	0.19	0.18
252	0	0	0	0	0	0	0	0.4	0	0	0.0666667	0	0.06	0.03	0.03
253	0.13	0	0	0.0433333	0	0	0	0.44	0	0	0.0733333	0	0	0	0
254	0.26	0	0	0.0866667	0.06	0	0	0.22	0	0	0.0466667	0	0	0	0
255	0.61	0.02	0	0.21	0.62	0.58	0.69	0.93	0.44	0.08	0.556667	0.54	0.26	0.37	0.39
256	1.16	0.52	0.41	0.696667	1.6	1.59	1.56	1.66	1.61	1.02	1.50667	1.32	0.73	0.88	0.976667
257	0.33	0	0	0.11	0.2	0	0.34	0.29	0	0	0.138333	0.24	0.08	0	0.106667
258	0.13	0	0.07	0.0666667	0	0	0.19	0.13	0	0.11	0.0716667	0.04	0	0	0.0133333
259	0.21	0.01	0	0.0733333	0	0	0	0	0	0.12	0.02	0	0	0	0
260	0.18	0.32	0	0.166667	0.06	0	0	0.12	0	0.28	0.0766667	0	0	0	0
261	0.36	0	0	0.12	0.32	0	0	0	0	0.55	0.145	0	0	0	0
262	0.23	0	0.13	0.12	0.17	0	0	0	0	0.12	0.0483333	0	0	0	0
263	0.07	0	0.38	0.15	0	0.05	0	0	0	0	0.00833333	0.07	0.27	0.38	0.24
264	0.01	0	0.09	0.0333333	0	0	0	0	0	0	0	0	0	0	0
265	0.02	0	0.17	0.0633333	0	0	0	0.02	0.12	0	0.0233333	0	0	0	0
266	0.16	0	0	0.0533333	0	0	0	0	0	0	0	0	0	0	0
267	0.24	0	0	0.08	0.01	0	0	0	0	0	0.00166667	0	0	0	0
268	0.11	0	0	0.0366667	0.08	0	0.04	0.29	0	0	0.0683333	0	0	0	0
269	0.17	0	0	0.0566667	0.19	0	0.1	0.24	0	0	0.0883333	0.04	0	0.25	0.0966667
270	0.23	0	0	0.0766667	0.38	0	0.05	0.35	0.07	0	0.141667	0	0	0	0
271	0.19	0	0.03	0.0733333	0.68	0.49	0.66	0.61	0.54	0.24	0.536667	0.37	0.01	0.43	0.27
272	0.2	0	0	0.0666667	1.07	0.3	0.77	0.9	0.96	0.63	0.771667	0	0	0.01	0.00333333
273	0.52	0.49	0.3	0.436667	1.48	1.3	1.76	1.61	1.93	1.42	1.58333	0.52	0.04	0.24	0.266667
274	0.04	0.09	0	0.0433333	0.14	0	0	0	0	0	0.0233333	0	0	0	0
275	0	0.1	0	0.0333333	0	0	0	0	0	0	0	0	0.03	0	0.01
276	0	0.16	0	0.0533333	0	0	0	0	0	0	0	0	0.28	0.04	0.106667
277	0	0	0	0	0	0	0	0	0	0	0	0	0	0	0
278	0.16	0	0	0.0533333	0	0	0	0	0	0	0	0	0	0	0
279	0.21	0.04	0	0.0833333	0.04	0	0	0	0.04	0	0.0133333	0	0	0	0
280	0.26	0	0.04	0.1	0.15	0	0	0	0.16	0	0.0516667	0	0	0	0
281	0.59	0	0	0.196667	0.1	0	0	0	0.13	0	0.0383333	0	0	0	0
282	0.28	0	0	0.0933333	0.05	0	0	0	0	0	0.00833333	0	0	0	0
283	0.29	0	0	0.0966667	0.07	0	0	0	0.13	0.04	0.04	0	0	0	0
284	0.25	0	0	0.0833333	0	0	0	0	0	0	0	0	0	0	0
285	0.18	0	0	0.06	0	0.12	0.04	0	0.07	0.08	0.0516667	0	0	0	0
286	0.08	0.08	0.01	0.0566667	0.37	0.28	0.26	0.22	0.33	0.23	0.281667	0.26	0.21	0.06	0.176667
287	0	0	0.45	0.15	0	0	0	0.44	0	0	0.0733333	0.09	0	0.46	0.183333
288	0.19	0	0.59	0.26	0	0	0	0.2	0	0	0.0333333	0.15	0	0.77	0.306667
289	0.29	0	0.4	0.23	0.07	0	0	0.32	0	0	0.065	0	0	0.44	0.146667
290	0.62	0	0	0.206667	0.27	0	0	0	0.01	0	0.0466667	0	0	0	0
291	0.83	0	0.4	0.41	0.28	0.25	0.44	0.38	0.32	0.08	0.291667	0.19	0.11	0.31	0.203333
292	0.74	0	0.1	0.28	0.71	0.76	0.86	0.84	0.82	0.57	0.76	0.39	0.26	0.28	0.31
293	0.51	0.14	0	0.216667	0.5	0.47	0.4	0.54	0.38	0.46	0.458333	0.32	0.67	0.09	0.36
294	0.3	0.01	0	0.103333	0.28	0.18	0.12	0.27	0	0.2	0.175	0	0.39	0	0.13
295	0.54	0.7	0	0.413333	0.48	0.68	0.76	0.46	0.36	0.54	0.546667	0.38	0.84	0	0.406667
296	0.9	1.17	0.63	0.9	0.62	1.02	0.85	0.69	0.9	0.99	0.845	0.87	1.09	0.8	0.92
297	0	0.03	0.03	0.02	0.01	0	0.01	0	0.08	0.01	0.0183333	0	0.11	0.16	0.09
298	0	0	0.18	0.06	0.02	0.01	0.04	0	0.04	0	0.0183333	0.02	0	0.08	0.0333333
299	0	0.15	0	0.05	0	0	0	0	0	0	0	0	0	0	0
300	0	0.56	0	0.186667	0	0	0	0	0	0	0	0	0	0	0
301	0.51	0.86	0	0.456667	0.18	0.29	0.22	0.31	0.24	0.25	0.248333	0	0	0	0
302	0.69	1	0	0.563333	0.57	0.59	0.39	0.39	0.57	0.52	0.505	0.21	0.22	0.18	0.203333
303	0.76	0.79	0	0.516667	0.56	0.6	0.54	0.34	0.66	0.53	0.538333	0.33	0.18	0.15	0.22
304	0.81	0.72	0.19	0.573333	0.51	0.56	0.55	0.46	0.43	0.57	0.513333	0.5	0.39	0.35	0.413333
305	0.92	0.66	0.55	0.71	0.57	0.8	0.54	0.52	0.76	0.6	0.631667	0.61	0.59	0.66	0.62
306	0.42	0.11	0.06	0.196667	0.22	0.05	0	0	0.1	0.16	0.0883333	0	0.05	0.1	0.05
307	0.99	0.57	0.52	0.693333	0.47	0.38	0.31	0.15	0.29	0.13	0.288333	0.55	0.64	0.88	0.69
308	0.88	0.52	0.72	0.706667	0.48	0.51	0.49	0.26	0.5	0.23	0.411667	0.63	0.58	0.91	0.706667
309	1.1	0.61	1.09	0.933333	0.65	0.6	0.43	0.1	0.64	0.29	0.451667	0.83	0.95	1.07	0.95
310	0.12	0.12	0.48	0.24	0.45	0.46	0.18	0.14	0.63	0.27	0.355	0.1	0	0.1	0.0666667
311	0	0.13	0.44	0.19	0.2	0.34	0.42	0.34	0.34	0.12	0.293333	0.32	0.27	0.34	0.31
312	0	0.05	0.03	0.0266667	0	0.12	0	0	0	0.17	0.0483333	0.01	0.12	0.16	0.0966667
313	0	0	0	0	0.04	0.17	0	0	0	0.15	0.06	0	0.14	0	0.0466667
314	0	0.01	0	0.00333333	0.02	0.23	0	0	0	0.23	0.08	0.08	0.11	0.13	0.106667
315	0.04	0	0	0.0133333	0	0.26	0	0	0	0.29	0.0916667	0.03	0.07	0.1	0.0666667
316	0.21	0.12	0.02	0.116667	0.08	0.43	0	0	0	0.3	0.135	0.09	0.12	0.16	0.123333
317	0.36	0.27	0.19	0.273333	0.37	0.67	0.12	0	0.44	0.53	0.355	0.38	0.13	0.34	0.283333
318	0.75	0.4	0.51	0.553333	0.58	1.23	0.53	0.41	0.95	0.95	0.775	0.84	0.55	0.8	0.73
319	1.26	0.64	0.82	0.906667	0.74	1.1	0.14	0.31	0.52	0.75	0.593333	1.2	0.88	1.04	1.04
320	0.37	0.09	0.01	0.156667	0.63	0.22	0	0.15	0.11	0.39	0.25	0.09	0	0.01	0.0333333
321	0.15	0	0	0.05	0.13	0	0	0	0	0	0.0216667	0	0	0	0
322	0.06	0	0	0.02	0	0	0.25	0.45	0	0	0.116667	0	0	0	0
323	0.07	0	0	0.0233333	0	0	0.16	0.27	0	0	0.0716667	0.04	0	0	0.0133333
324	0.08	0	0	0.0266667	0	0	0.2	0.22	0	0	0.07	0.2	0	0	0.0666667
325	0.22	0.05	0	0.09	0	0	0.24	0.21	0.04	0.22	0.118333	0.04	0	0	0.0133333
326	0.65	0.61	0.63	0.63	0.1	0.65	0.73	0.59	0.51	0.5	0.513333	0.77	0.66	0.67	0.7
327	0.3	0.41	0.46	0.39	0.31	0.79	0.67	0.67	0.77	0.55	0.626667	0.55	0.51	0.58	0.546667
328	0.24	0.14	0.1	0.16	0.23	0.26	0.09	0.22	0.48	0.27	0.258333	0	0	0.07	0.0233333
329	0.43	0.23	0.14	0.266667	0.11	0.04	0	0	0.18	0.01	0.0566667	0.25	0.11	0.24	0.2
330	0.36	0.21	0.16	0.243333	0.11	0.16	0.08	0.01	0.2	0	0.0933333	0.31	0.22	0.33	0.286667
331	0.23	0.01	0	0.08	0.15	0	0	0	0.04	0	0.0316667	0	0	0.01	0.00333333
332	0.48	0.19	0.07	0.246667	0.47	0	0	0	0.06	0	0.0883333	0.04	0	0.03	0.0233333
333	0.38	0.23	0.14	0.25	0.57	0.08	0.13	0.19	0.36	0.23	0.26	0	0	0	0
334	0.26	0.22	0.11	0.196667	0.31	0.05	0	0.04	0.15	0.07	0.103333	0.06	0.02	0.05	0.0433333
335	0.06	0.07	0	0.0433333	0.1	0	0	0	0	0	0.0166667	0	0	0	0
336	0.03	0.12	0	0.05	0	0	0	0.01	0	0	0.00166667	0.04	0	0.04	0.0266667
337	0.15	0.34	0.06	0.183333	0	0.01	0	0	0.06	0	0.0116667	0.19	0	0.19	0.126667
338	0.06	0.23	0.05	0.113333	0	0	0	0	0	0	0	0.06	0	0.14	0.0666667
339	0	0.22	0.06	0.0933333	0	0	0	0	0	0	0	0	0	0.03	0.01
340	0.11	0.4	0.1	0.203333	0.14	0	0	0.05	0.02	0.03	0.04	0	0	0	0
341	0.01	0.33	0.2	0.18	0.03	0.1	0	0.06	0	0	0.0316667	0.21	0	0.18	0.13
342	0	0.34	0.21	0.183333	0.06	0.11	0	0	0	0	0.0283333	0.13	0	0.16	0.0966667
343	0.07	0.17	0.17	0.136667	0.15	0.03	0	0.06	0	0	0.04	0.19	0.09	0.11	0.13
344	0.3	0.37	0.42	0.363333	0.38	0.05	0	0	0	0	0.0716667	0.62	0.22	0.27	0.37
345	0.39	0.43	0.62	0.48	0.8	0.69	0	0.32	0.59	0.31	0.451667	0.83	0.48	0.59	0.633333
346	0.25	0.22	0.54	0.336667	0.56	0.59	0	0.25	0.21	0.1	0.285	0.24	0.16	0.22	0.206667
347	0.4	0.35	0.7	0.483333	0.6	0.67	0	0.23	0.35	0.16	0.335	0.49	0.44	0.55	0.493333
348	0.2	0.56	0.19	0.316667	0.23	0.13	0	0	0	0	0.06	0	0	0	0
349	0.11	0.53	0.3	0.313333	0	0.21	0	0.02	0	0	0.0383333	0	0	0	0
350	0.01	0.66	0.28	0.316667	0	0.29	0	0	0.05	0	0.0566667	0	0.04	0	0.0133333

## Sheet: NCp7_React
NCp7	Complex				Mean Complex	ProtK				Mean ProtK	AT-2					Mean AT2
100	0	0.22	0.25	0.045	0.12875	0	0	0.46	0	0.115	0	0	0.22	0	0	0.044
101	0.14	0.5	0.39	0.25	0.32	0	0	0.13	0.1	0.0575	0	0	0.55	0	0	0.11
102	0.19	0.47	0.75	0.37	0.445	0	0.54	0.33	0.27	0.285	0	0	0.38	0	0.02	0.08
103	0.47	0.64	0.66	0.43	0.55	0	0.64	0.29	0.31	0.31	0.4	0.16	0.07	0.27	0.37	0.254
104	0.73	1.16	1.4	0.935	1.05625	0.13	1.23	0.79	0.95	0.775	0.42	0.69	0.62	0.94	0.92	0.718
105	0.89	1.13	1.3	0.895	1.05375	0.66	0.68	0.36	0.62	0.58	0.73	0.51	0.94	1.06	0.97	0.842
106	0.26	0.56	0.42	0.43	0.4175	0.42	0.58	0.26	0.43	0.4225	0.39	0.38	1.7	0.51	0.37	0.67
107	0.17	0.34	0.09	0.31	0.2275	0.05	0.28	0	0.2	0.1325	0.27	0	1.09	0.36	0.17	0.378
108	0	0.02	0.07	0.065	0.03875	0	0.07	0.01	0.08	0.04	0	0	0.4	0.1	0.1	0.12
109	0.02	0.04	0.08	0	0.035	0	0	0.14	0.06	0.05	0.05	0	0.16	0	0	0.042
110	0	0	0	0	0	0	0	0.2	0.05	0.0625	0	0	0	0	0	0
111	0	0	0.27	0	0.0675	0	0.05	0	0.14	0.0475	0	0	0	0	0	0
112	0	0.03	0.17	0.025	0.05625	0	0.12	0.07	0.16	0.0875	0	0	0.06	0.01	0.06	0.026
113	0	0.1	0.07	0.04	0.0525	0	0.12	0.14	0.12	0.095	0	0	0	0.17	0.06	0.046
114	0	0	0	0	0	0	0	0.08	0.04	0.03	0	0	0.08	0	0	0.016
115	0.11	0.44	0.44	0.26	0.3125	0.08	0.11	0.13	0.04	0.09	0	0.11	0.12	0.22	0.3	0.15
116	0.31	0.63	0.58	0.445	0.49125	0.21	0.4	0.1	0.09	0.2	0.17	0.22	0.11	0.5	0.57	0.314
117	0.84	0.95	0.84	0.63	0.815	0.16	0.58	0.36	0.37	0.3675	0.84	0.14	0.07	1.06	1.01	0.624
118	0.61	0.6	0.65	0.44	0.575	0.45	0.33	0.22	0.26	0.315	0.51	0.4	0.23	0.78	0.82	0.548
119	0.16	0.38	0.24	0.275	0.26375	0.5	0.49	0.38	0.38	0.4375	0.46	0.58	0.28	0.8	0.81	0.586
120	0.7	0.48	0.38	0.52	0.52	0.48	0.41	0.48	0.45	0.455	0.61	0.47	0.27	0.99	0.89	0.646
121	0.78	0.75	0.82	0.71	0.765	0.77	0.54	0.6	0.6	0.6275	0.72	0.73	0.5	0.92	0.96	0.766
122	1.7	1.26	1.2	1.095	1.31375	1.02	0.48	0.59	0.58	0.6675	1.29	1.04	0.81	1.38	1.24	1.152
123	0.92	0.86	0.99	0.845	0.90375	1.36	0.75	1.08	1	1.0475	0.7	1.44	0.52	0.95	0.94	0.91
124	0.19	0.33	0.21	0.25	0.245	0.58	0.13	0.39	0.25	0.3375	0.14	0.56	0.37	0.22	0.31	0.32
125	0	0	0	0	0	0	0	0	0	0	0.05	0	0.2	0	0	0.05
126	0	0.06	0	0	0.015	0	0	0	0	0	0	0	0.14	0	0	0.028
127	0	0	0.15	0	0.0375	0	0.09	0	0.05	0.035	0	0	0.02	0	0.02	0.008
128	0	0	0.06	0	0.015	0	0.08	0.04	0.06	0.045	0	0	0	0	0	0
129	0	0	0	0	0	0	0.1	0.27	0.17	0.135	0	0	0	0	0	0
130	0	0	0.1	0	0.025	0.15	0.33	0.54	0.34	0.34	0	0.17	0.1	0.16	0.15	0.116
131	0	0.09	0.21	0.11	0.1025	0.34	0.25	0.62	0.57	0.445	0.07	0.39	0.06	0.33	0.3	0.23
132	0.51	0.65	0.71	0.6	0.6175	0.59	0.83	0.92	0.91	0.8125	0.39	0.53	0.18	0.75	0.66	0.502
133	0.15	0.37	0.4	0.355	0.31875	0.16	0.26	0.34	0.3	0.265	0.07	0.16	0.16	0.43	0.35	0.234
134	0	0	0.03	0.005	0.00875	0	0.02	0	0	0.005	0.06	0	0.08	0.02	0.07	0.046
135	0	0	0	0	0	0	0	0	0	0	0	0	0.02	0.03	0.04	0.018
136	0	0	0	0	0	0	0	0	0	0	0	0	0	0	0	0
137	0	0	0	0	0	0	0	0.01	0	0.0025	0	0	0	0	0	0
138	0	0	0	0	0	0	0	0.05	0	0.0125	0	0	0	0	0	0
139	0	0	0	0	0	0	0	0.07	0	0.0175	0	0	0.01	0	0	0.002
140	0	0.04	0.03	0.01	0.02	0.1	0.1	0.1	0.01	0.0775	0	0.11	0.08	0.11	0.13	0.086
141	0.07	0.06	0	0	0.0325	0.07	0.09	0.05	0.09	0.075	0.09	0.07	0.05	0.08	0.09	0.076
142	0	0	0	0	0	0	0.15	0	0.05	0.05	0	0	0	0.03	0.06	0.018
143	0	0	0.01	0	0.0025	0	0	0	0	0	0	0	0.09	0	0.05	0.028
144	0	0	0	0	0	0	0	0.05	0	0.0125	0	0	0.13	0	0.06	0.038
145	0.01	0.02	0	0	0.0075	0.09	0.01	0.06	0	0.04	0	0.09	0.22	0.07	0.14	0.104
146	0	0.07	0.21	0.1	0.095	0.18	0	0.12	0.08	0.095	0	0.15	0.21	0	0.1	0.092
147	0	0.27	0.23	0.22	0.18	0	0.03	0.21	0.06	0.075	0	0	0.26	0.02	0.05	0.066
148	0	0.07	0.37	0.2	0.16	0.16	0	0.15	0.08	0.0975	0	0.11	0.05	0	0	0.032
149	0	0.11	0.04	0.07	0.055	0	0.14	0	0	0.035	0	0	0.06	0	0	0.012
150	0	0	0	0	0	0	0.32	0.28	0.19	0.1975	0	0	0	0	0	0
151	0	0.07	0.09	0	0.04	0	0.27	0	0.35	0.155	0	0	0	0	0	0
152	0.06	0.16	0.35	0	0.1425	0.44	0.64	0.47	0.65	0.55	0.22	0.4	0	0.1	0.15	0.174
153	0.36	1.06	1.09	0.765	0.81875	1.32	1.25	1.59	1.41	1.3925	0.72	1.39	0.63	1	0.98	0.944
154	0.88	1.22	1.35	1.055	1.12625	1.33	1.05	0.92	1.17	1.1175	0.91	1.34	0.99	1.37	1.23	1.168
155	0.75	1.07	1.08	0.95	0.9625	1.12	0.96	0.8	1.05	0.9825	0.59	1.13	1.33	1.12	1.06	1.046
156	0.93	1.33	1.27	1.18	1.1775	2.6	1.5	1.44	1.65	1.7975	0.55	2.22	1.67	1.65	1.35	1.488
157	0.17	0.51	0.48	0.55	0.4275	0.73	0.42	0.64	0.67	0.615	0.44	0.75	0.7	0.7	0.67	0.652
158	0	0	0	0.035	0.00875	0.25	0.04	0.15	0.1	0.135	0.19	0.23	0.18	0.07	0.11	0.156
159	0	0.1	0.03	0.04	0.0425	0	0	0	0	0	0.08	0	0.08	0	0.01	0.034
160	0.01	0.07	0	0	0.02	0	0	0	0	0	0	0	0	0	0	0
161	0.09	0.15	0.08	0.075	0.09875	0.04	0.02	0.17	0.05	0.07	0.06	0.84	0.19	0.05	0.03	0.234
162	0	0.15	0.13	0.09	0.0925	0.1	0.29	0.36	0.28	0.2575	0.06	0.04	0.21	0.17	0.06	0.108
163	0	0.04	0.06	0.035	0.03375	0.02	0.13	0.06	0.06	0.0675	0.1	0.17	0.13	0.08	0.03	0.102
164	0.04	0.12	0.07	0.07	0.075	0.03	0.23	0.06	0.16	0.12	0	0.04	0.09	0.2	0.02	0.07
165	0.46	0.75	0.78	0.69	0.67	0.77	0.99	0.79	0.93	0.87	0.53	0	0.75	0.87	0.72	0.574
166	0	0.16	0.08	0.075	0.07875	0	0.19	0.25	0.35	0.1975	0	0	0.14	0.18	0.05	0.074
167	0	0.14	0.09	0.045	0.06875	0	0.04	0.42	0.25	0.1775	0	0.33	0.19	0.24	0.09	0.17
168	0.17	0.65	0.46	0.47	0.4375	0	0.45	1.06	0.79	0.575	0	0	0.85	0.67	0.51	0.406
169	0.73	1.09	0.97	0.925	0.92875	0.48	1.11	1.57	1.33	1.1225	0.11	0	1.33	1.12	1.01	0.714
170	0.74	0.93	0.78	0.815	0.81625	0.6	1.04	1.3	1.3	1.06	0.3	0.32	0.97	0.88	0.84	0.662
171	0.28	0.4	0.43	0.355	0.36625	0.1	0.36	0.62	0.56	0.41	0.13	0.55	0.21	0.34	0.31	0.308
172	0.04	0.06	0	0	0.025	0.13	0.06	0.17	0.21	0.1425	0.02	0.05	0	0.1	0.11	0.056
173	0	0	0.07	0.02	0.0225	0.05	0.04	0	0	0.0225	0.05	0.02	0.05	0.04	0.02	0.036
174	0	0.02	0	0	0.005	0	0.07	0.05	0.01	0.0325	0.04	0	0	0.03	0	0.014
175	0	0	0	0	0	0	0.14	0	0.12	0.065	0	0	0	0	0	0
176	0	0	0	0	0	0	0	0	0	0	0	0	0	0	0	0
177	0	0	0	0	0	0	0	0.08	0.23	0.0775	0	0	0	0	0	0
178	0	0	0	0	0	0	0	0.25	0.55	0.2	0	0	0	0	0	0
179	nd	nd	nd	nd	nd	nd	nd	nd	nd	nd	nd	nd	nd	nd	nd	nd
180	0.55	0.69	0.48	0.515	0.55875	0.93	0	1.32	1.01	0.815	0.22	0.9	0.11	0.27	0.37	0.374
181	0.83	0.89	0.83	0.82	0.8425	1.12	0.61	0.86	0.82	0.8525	0.47	1.13	0.58	0.6	0.58	0.672
182	1.32	1.12	0.98	1.08	1.125	0.89	0.78	0.36	0.28	0.5775	1.14	1.08	0.93	0.9	0.7	0.95
183	1.01	1.05	1.22	1.19	1.1175	0.77	1.25	0.25	0.19	0.615	0.93	0.84	1.21	0.87	0.74	0.918
184	2.62	1.95	2	2.045	2.15375	1.55	2.23	0.98	0.98	1.435	2.24	1.64	1.86	1.72	1.42	1.776
185	1.03	0.78	0.73	0.76	0.825	0.42	0.98	0.34	0.38	0.53	0.82	0.36	0.74	0.71	0.58	0.642
186	0.15	0.21	0.19	0.19	0.185	0.13	0.17	0.08	0.06	0.11	0.26	0.25	0.22	0.28	0.22	0.246
187	0.07	0.04	0	0	0.0275	0.07	0	0	0	0.0175	0.25	0.09	0.06	0.05	0.1	0.11
188	0	0	0	0	0	0	0	0	0	0	0	0	0.04	0	0	0.008
189	0	0	0	0	0	0	0	0	0	0	0	0	0.22	0.01	0	0.046
190	0	0.31	0.3	0.295	0.22625	0	0.68	0.48	0.47	0.4075	0	0	0.63	0.43	0.14	0.24
191	1.41	1.24	1.29	1.32	1.315	1.21	1.57	1.36	1.43	1.3925	1.21	1.22	1.35	1.33	0.99	1.22
192	0.92	0.84	0.85	0.875	0.87125	0.42	0	0.15	0.27	0.21	0.4	0.43	0.71	0.63	0.52	0.538
193	0.95	0.43	0.4	0.41	0.5475	1.39	0	0.32	0.58	0.5725	0.67	1.46	0.17	0.14	0.19	0.526
194	0.22	0.35	0.51	0.44	0.38	0.34	0	0.22	0.34	0.225	0.45	0.36	0.31	0.37	0.25	0.348
195	0	0	0	0	0	0	0	0	0.07	0.0175	0	0	0	0	0	0
196	0	0	0	0	0	0	0	0	0.04	0.01	0	0	0	0	0	0
197	0	0	0	0	0	0	0.26	0.15	0.07	0.12	0	0	0.02	0	0	0.004
198	0	0.02	0	0	0.005	0	0.46	0.38	0.34	0.295	0	0	0.02	0.18	0	0.04
199	0	0	0.01	0.025	0.00875	0	0.12	0.01	0	0.0325	0	0	0	0.04	0	0.008
200	0.61	0.485	0.75	0.8	0.66125	0.56	0.6	0.37	0.42	0.4875	0.53	0.57	0.69	0.65	0.54	0.596
201	0.89	0.83	1.07	1.16	0.9875	0.91	0.82	0.46	0.56	0.6875	0.93	0.92	1.03	0.86	0.81	0.91
202	0.54	0.835	0.73	0.77	0.71875	0.52	0.65	0.54	0.42	0.5325	0.57	0.53	0.84	0.83	0.81	0.716
203	0.69	1.29	0.71	0.835	0.88125	0.49	0.63	0.42	0.26	0.45	0.47	0.5	0.86	0.82	0.76	0.682
204	0.71	1.295	0.83	0.84	0.91875	0.35	0.56	0.32	0.22	0.3625	0.49	0.37	0.77	0.75	0.79	0.634
205	0.81	0.835	0.69	0.78	0.77875	0.34	0.57	0.34	0.32	0.3925	0.58	0.35	0.71	0.63	0.69	0.592
206	0.27	0.45	0.26	0.335	0.32875	0.14	0.25	0.27	0.25	0.2275	0.17	0.15	0.24	0.22	0.27	0.21
207	0	0.125	0	0.015	0.035	0.25	0	0.17	0	0.105	0	0.26	0	0	0	0.052
208	0	0.065	0.18	0.175	0.105	0.18	0	0.6	0.39	0.2925	0	0.25	0.06	0.12	0.21	0.128
209	0.31	0	0.43	0.475	0.30375	0.6	0.6	0.86	0.7	0.69	0.31	0.59	0.4	0.54	0.52	0.472
210	0.44	0	0.36	0.435	0.30875	0.61	0.7	0.76	0.61	0.67	0.41	0.63	0.41	0.68	0.5	0.526
211	0.73	0	0.35	0.375	0.36375	0.47	0.53	0.47	0.43	0.475	0.66	0.48	0.17	0.52	0.38	0.442
212	0.22	0	0.18	0.295	0.17375	0.49	0.41	0.86	0.69	0.6125	0.22	0.52	0.05	0.28	0.29	0.272
213	0.53	0.095	0.19	0.305	0.28	1.53	0	2.05	1.05	1.1575	0.17	1.51	0.01	0.27	0.3	0.452
214	0.65	0.635	0.45	0.685	0.605	0.99	0.47	1.61	1.29	1.09	0.51	1.02	0.59	0.8	0.62	0.708
215	0.99	0.9	0.735	0.815	0.86	1.17	0.42	1.36	1.15	1.025	0.75	1.18	0.77	0.9	0.81	0.882
216	1.42	1.21	0.93	1.05	1.1525	1.42	0.6	1.21	1.13	1.09	1.25	1.43	1.01	1.06	0.97	1.144
217	0.09	0.7	0.52	0.61	0.48	0.27	0	0.19	0	0.115	0.11	0.28	0.11	0.08	0.08	0.132
218	0	0.575	0.225	0.35	0.2875	0	0	0	0	0	0	0	0	0	0.02	0.004
219	0	0.64	0.415	0.51	0.39125	0	0	0	0	0	0	0	0	0	0	0
220	0	0.7	0.555	0.54	0.44875	0	0.29	0.14	0.07	0.125	0.2	0	0.1	0.03	0	0.066
221	0	0.845	0.83	0.95	0.65625	0	0.12	0.05	0	0.0425	0	0	0.08	0	0	0.016
222	0	0.61	0.525	0.65	0.44625	0	0.18	0	0.07	0.0625	0	0	0	0	0.08	0.016
223	0	0.235	0.205	0.13	0.1425	0	0.62	0.19	0.38	0.2975	0	0	0	0	0.15	0.03
224	0.03	0.235	0.06	0.275	0.15	0	1.08	0.53	0.99	0.65	0	0	0.46	0.49	0.5	0.29
225	0.68	0.43	0.385	0.36	0.46375	0.98	1.12	1.01	1.01	1.03	0.63	0.95	0.84	0.87	0.89	0.836
226	0.47	0.43	0.49	0.3975	0.446875	1.13	1.89	1.47	1.6	1.5225	0.3	1.19	0.84	0.85	0.68	0.772
227	1.21	0.56	0.425	0.4525	0.661875	1.12	1.58	1.22	1.42	1.335	0.87	1.13	1.07	1.07	0.75	0.978
228	0.41	0.135	0.065	0.3	0.2275	0.72	0.84	0.74	0.91	0.8025	0.37	0.71	0.57	0.51	0.37	0.506
229	0	0	0	0	0	0	0.19	0.16	0.23	0.145	0	0	0.13	0	0	0.026
230	0	0.165	0.065	0.035	0.06625	0	0.08	0.09	0.08	0.0625	0	0	0	0	0	0
231	0.01	0.51	0.4	0.35	0.3175	0	0.05	0.05	0	0.025	0	0	0.01	0.03	0.03	0.014
232	0.04	0.35	0.215	0.095	0.175	0.05	0.01	0.11	0	0.0425	0	0.06	0.1	0.15	0.09	0.08
233	0	0.07	0.045	0.085	0.05	0	0	0	0	0	0	0	0.1	0.09	0.03	0.044
234	0.03	0.125	0.145	0.165	0.11625	0.14	0.38	0.35	0.31	0.295	0.15	0.15	0.16	0.17	0.1	0.146
235	0.13	0.115	0.125	0.3	0.1675	0.2	0.3	0.59	0.42	0.3775	0.2	0.21	0.33	0.32	0.24	0.26
236	0.04	0	0.02	0.065	0.03125	0.04	0	0	0	0.01	0.01	0.05	0	0.01	0.09	0.032
237	0	0	0	0.095	0.02375	0	0	0	0	0	0.12	0	0	0	0.09	0.042
238	0.28	0.045	0	0.155	0.12	0	0	0.02	0.83	0.2125	0.53	0	0	0	0.33	0.172
239	2.13	0.895	0.92	1.935	1.47	1.07	0	0.94	1.13	0.785	1.96	1.1	2.2	1.59	1.67	1.704
240	2.8	1.15	1.13	2.335	1.85375	1.55	1.87	2	2.44	1.965	2.71	1.63	3.14	2.56	2.52	2.512
241	0.7	0.555	0.45	1.045	0.6875	1.77	2.34	2.18	2.67	2.24	1.01	1.81	1.77	1.71	1.52	1.564
242	0	0.14	0.085	0.35	0.14375	0.81	1.22	0.56	0.98	0.8925	0.27	0.85	0.44	0.67	0.59	0.564
243	0	0	0	0	0	0	0.08	0	0.17	0.0625	0	0	0	0.07	0.03	0.02
244	0	0.01	0.115	0	0.03125	0.11	0	0.06	0.08	0.0625	0	0.12	0.03	0	0	0.03
245	0	0.055	0	0	0.01375	0.08	0	0.17	0	0.0625	0	0.09	0.13	0.01	0	0.046
246	0	0.11	0.105	0.04	0.06375	0.19	0.35	0.45	0.3	0.3225	0.23	0.2	0.39	0.18	0.12	0.224
247	0	0.1	0.07	0.19	0.09	0.84	0.63	0.74	0.74	0.7375	0	0.85	0.6	0.57	0.43	0.49
248	0	0	0	0	0	0	0	0	0	0	0	0	0.23	0	0	0.046
249	0	0	0	0	0	0	0	0.15	0.01	0.04	0	0	0.02	0	0	0.004
250	0	0.065	0	0.04	0.02625	0	0	0.11	0.08	0.0475	0	0	0.05	0.04	0	0.018
251	0	0.14	0.03	0	0.0425	0.25	0	0	0	0.0625	0.1	0.25	0	0.01	0	0.072
252	0	0.58	0.475	0	0.26375	0	0.18	0.02	0.02	0.055	0	0	0	0	0	0
253	0	0.655	0.555	0	0.3025	0	0.21	0	0.12	0.0825	0	0	0.1	0.01	0	0.022
254	0	0.58	0.395	0	0.24375	0	0.33	0.04	0.15	0.13	0	0	0.29	0.12	0.06	0.094
255	0.26	0.855	0.82	0.555	0.6225	0.43	1.09	0.66	0.74	0.73	0.1	0.44	1.11	0.99	0.87	0.702
256	1.12	0.815	0.655	1.03	0.905	0.98	1.86	1.24	1.48	1.39	0.9	0.99	2.23	2.06	1.86	1.608
257	0.03	0.105	0.01	0.09	0.05875	0.1	0.56	0.27	0.4	0.3325	0	0.12	0.32	0.29	0.23	0.192
258	0	0.055	0.025	0	0.02	0	0.21	0	0.09	0.075	0	0	0.01	0.08	0.02	0.022
259	0	0	0	0	0	0	0.21	0.03	0.08	0.08	0	0	0	0.04	0	0.008
260	0.15	0.07	0.01	0	0.0575	0	0.1	0	0	0.025	0	0	0.01	0.1	0.01	0.024
261	0	0.05	0	0	0.0125	0	0.19	0.08	0.13	0.1	0	0	0.12	0.1	0	0.044
262	0	0.04	0	0	0.01	0	0	0	0	0	0	0	0	0	0	0
263	0	0.005	0.075	0.01	0.0225	0.12	0.05	0.07	0.02	0.065	0	0.14	0	0.02	0.01	0.034
264	0	0.285	0.445	0	0.1825	0	0	0	0	0	0	0	0.02	0.01	0	0.006
265	0	0.005	0	0	0.00125	0.05	0.03	0.01	0.08	0.0425	0	0.06	0	0	0	0.012
266	0	0.005	0	0	0.00125	0	0	0	0	0	0	0.01	0.1	0	0	0.022
267	0	0.23	0.01	0	0.06	0	0	0	0	0	0	0	0.12	0	0	0.024
268	0	0.555	0.36	0	0.22875	0	0	0.09	0	0.0225	0	0	0.04	0	0	0.008
269	0	0.585	0.335	0	0.23	0	0.07	0.05	0.1	0.055	0	0	0.14	0	0	0.028
270	0	0.195	0	0	0.04875	0	0.34	0.26	0.35	0.2375	0	0	0.28	0.19	0.15	0.124
271	0.15	0.255	0.165	0.4	0.2425	0.36	1	0.79	0.84	0.7475	0.07	0.38	0.7	0.71	0.58	0.488
272	0.09	0.275	0.245	0.27	0.22	0.63	1.18	0.76	0.83	0.85	0.12	0.67	0.89	0.84	0.76	0.656
273	0.36	0.46	0.39	0.44	0.4125	1.9	2.21	1.74	1.84	1.9225	0.47	1.93	1.53	1.54	1.22	1.338
274	0	0.08	0	0	0.02	0.04	0.29	0.54	0.52	0.3475	0	0.06	0.14	0.25	0.1	0.11
275	0	0	0	0	0	0.08	0.03	0.13	0.11	0.0875	0	0.09	0.03	0.1	0	0.044
276	0	0.125	0.055	0.175	0.08875	0.18	0.13	0.16	0.08	0.1375	0	0.19	0.09	0.05	0	0.066
277	0	0	0	0.14	0.035	0.01	0.29	0.26	0.17	0.1825	0	0.04	0.14	0.03	0.05	0.052
278	0	0	0	0.165	0.04125	0.53	0.41	0.42	0.29	0.4125	0	0.55	0.34	0.09	0.15	0.226
279	0	0.05	0.27	0	0.08	0.41	0.32	0.25	0.21	0.2975	0	0.45	0.29	0.09	0.12	0.19
280	0	0.215	0.49	0.005	0.1775	0.34	0.65	0.49	0.52	0.5	0	0.36	0.15	0.18	0.14	0.166
281	0.09	0.355	0.535	0	0.245	0	0	0.03	0	0.0075	0	0	0.31	0.13	0.12	0.112
282	0	0.35	0.535	0	0.22125	0	0	0	0	0	0	0	0	0	0.01	0.002
283	0	0.7	0.88	0	0.395	0	0.14	0.14	0.1	0.095	0	0	0	0	0	0
284	0	0.265	0.22	0	0.12125	0	0	0	0	0	0	0	0.05	0	0	0.01
285	0	0.115	0.035	0	0.0375	0	0.11	0.26	0.19	0.14	0	0	0.19	0	0	0.038
286	0	0.16	0.01	0.16	0.0825	0	0.39	0.53	0.42	0.335	0	0	0.32	0.07	0.19	0.116
287	0.12	0	0.005	0.02	0.03625	0.12	0.08	0.01	0.07	0.07	0	0.12	0.02	0	0.03	0.034
288	0.1	0.035	0.07	0.33	0.13375	0.15	0.34	0.23	0.29	0.2525	0	0.18	0.25	0.15	0.15	0.146
289	0.12	0.19	0.355	0.41	0.26875	0.02	0.41	0.3	0.34	0.2675	0.01	0.03	0.4	0.17	0.23	0.168
290	0.28	0.82	1.055	0.655	0.7025	0.24	0.83	0.7	0.7	0.6175	0	0.24	0.87	0.55	0.59	0.45
291	0.79	0.53	0.655	0.9	0.71875	0	0.54	0.48	0.51	0.3825	0.39	0	1.03	0.78	0.7	0.58
292	0.64	0.39	0.285	0.165	0.37	0.34	1.14	1.11	1.1	0.9225	0.37	0.35	1.13	1.15	0.89	0.778
293	0.47	0.325	0.355	0.435	0.39625	1.02	0.54	0.57	0.53	0.665	0.31	1.03	0.43	0.54	0.37	0.536
294	0.02	0	0	0.1	0.03	0.26	0.33	0.42	0.37	0.345	0	0.25	0	0.32	0.01	0.116
295	0.31	0.08	0.045	0.36	0.19875	0	0.16	0.53	0.44	0.2825	0.29	0	0.46	0.66	0.35	0.352
296	1.09	0.48	0.41	0.345	0.58125	0.9	1	1.05	0.94	0.9725	1.19	0.91	1.71	1.57	1.31	1.338
297	0.05	0.08	0.085	0.025	0.06	0.14	0.02	0.03	0	0.0475	0.14	0.15	0.19	0.22	0.16	0.172
298	0	0.12	0.095	0.025	0.06	0.11	0.25	0.16	0.1	0.155	0.3	0.12	0.01	0	0	0.086
299	0	0.345	0.23	0	0.14375	0	0	0	0	0	0	0	0	0	0	0
300	0	0.375	0.285	0	0.165	0	0	0	0	0	0	0	0	0	0	0
301	0	0.47	0.4	0	0.2175	0.28	0.28	1.1	0.46	0.53	0	0.32	0.27	0.14	0.01	0.148
302	0.41	0.675	0.695	0.555	0.58375	0.59	0.39	0.74	0.5	0.555	0.37	0.63	0.77	0.59	0.54	0.58
303	0.5	0.755	0.775	0.78	0.7025	0.63	0.37	0.91	0.38	0.5725	0.47	0.62	0.76	0.58	0.66	0.618
304	0.49	0.76	0.88	0.88	0.7525	0.62	0.37	0.71	0.43	0.5325	0.43	0.62	0.65	0.62	0.73	0.61
305	0.66	0.715	0.79	1.37	0.88375	0.86	1.01	0.97	0.86	0.925	0.56	0.88	0.9	0.97	0.98	0.858
306	0.3	0.425	0.525	1.095	0.58625	0.41	0.19	0.13	0.07	0.2	0.21	0.42	0.68	0.82	1	0.626
307	0.84	0.87	1.01	1.87	1.1475	0.97	0.66	0.55	0.48	0.665	0.89	0.99	1.95	1.72	1.65	1.44
308	0.84	0.99	1.12	1.85	1.2	0.82	0.79	0.72	0.71	0.76	1	0.83	1.64	1.54	1.5	1.302
309	1.37	1.11	1.21	2.27	1.49	1.26	0.7	0.97	1.01	0.985	1.95	1.31	2.25	2.1	2.07	1.936
310	0.26	0.41	0.43	0.545	0.41125	0.64	0.73	0.73	0.7	0.7	0.73	0.64	0.6	0.66	0.55	0.636
311	0.06	0.24	0.08	0.215	0.14875	0.36	0.29	0.22	0.21	0.27	0.28	0.37	0.16	0.22	0.14	0.234
312	0	0.1	0	0	0.025	0	0	0	0	0	0.02	0	0	0	0	0.004
313	0	0.38	0.225	0.01	0.15375	0	0	0	0	0	0	0	0	0	0	0
314	0	0.39	0.245	0.005	0.16	0	0	0	0	0	0	0	0	0	0.03	0.006
315	0	0.495	0.435	0.05	0.245	0.03	0.08	0.01	0	0.03	0	0.03	0	0	0.03	0.012
316	0.01	0.105	0.11	0.15	0.09375	0	0.14	0.11	0.15	0.1	0	0	0.1	0.08	0.11	0.058
317	0.13	0.22	0.265	0.2875	0.225625	0.44	0.81	0.68	0.76	0.6725	0.07	0.44	0.39	0.3	0.3	0.3
318	0.57	0.36	0.41	0.5325	0.468125	1.38	1.45	1.38	1.35	1.39	0.69	1.39	1.32	0.87	0.93	1.04
319	1.38	0.83	0.93	1.0425	1.04563	1.55	1.2	1.05	1.06	1.215	1.45	1.56	2.1	1.72	1.67	1.7
320	0.33	0.255	0.275	0.3875	0.311875	1.04	0.83	0.8	0.74	0.8525	0.23	1.04	0.77	0.65	0.57	0.652
321	0.08	0.095	0	0.045	0.055	0.19	0.08	0.07	0.05	0.0975	0.03	0.2	0.09	0.15	0.12	0.118
322	0	0	0	0	0	0	0	0	0	0	0	0	0	0	0	0
323	0	0.095	0	0	0.02375	0	0	0	0	0	0	0	0	0	0	0
324	0	0.39	0.18	0.03	0.15	0	0.13	0.02	0.08	0.0575	0	0	0	0	0	0
325	0	0.325	0.22	0.09	0.15875	0	0.14	0.16	0.19	0.1225	0	0	0	0	0	0
326	0.74	0.85	0.785	1.08	0.86375	0.81	0.62	0.7	0.56	0.6725	0.85	0.82	0.78	0.78	0.74	0.794
327	0.58	0.465	0.48	0.3675	0.473125	0.9	0.99	1	1.16	1.0125	0.73	0.92	0.46	0.53	0.54	0.636
328	0.23	0.19	0.13	0.2575	0.201875	0.56	0.76	0.7	0.71	0.6825	0.34	0.58	0.35	0.38	0.4	0.41
329	0.41	0.28	0.22	0.2975	0.301875	0.35	0.52	0.6	0.6	0.5175	0.55	0.37	0.58	0.54	0.53	0.514
330	0.38	0.17	0.165	0.2025	0.229375	0.28	0.11	0.19	0.1	0.17	0.41	0.3	0.39	0.35	0.34	0.358
331	0.17	0.14	0.11	0.16	0.145	0.11	0.03	0.13	0.12	0.0975	0.12	0.13	0.21	0.18	0.16	0.16
332	0.24	0.18	0.11	0.35	0.22	0.08	0.33	0.33	0.38	0.28	0.32	0.09	0.39	0.33	0.27	0.28
333	0.19	0.205	0.21	0.37	0.24375	0	0.43	0.39	0.43	0.3125	0.16	0	0.48	0.36	0.45	0.29
334	0	0.23	0.235	0.305	0.1925	0	0.32	0.28	0.32	0.23	0.2	0	0.28	0.23	0.33	0.208
335	0	0.01	0	0.01	0.005	0	0	0	0.01	0.0025	0	0	0.04	0	0.04	0.016
336	0	0.035	0	0.145	0.045	0.07	0	0.08	0	0.0375	0.09	0.08	0.12	0.09	0.06	0.088
337	0.08	0	0	0.14	0.055	0.08	0.06	0.07	0.08	0.0725	0.01	0.1	0.11	0.09	0.04	0.07
338	0	0.59	0.66	0.68	0.4825	0.29	0.09	0.08	0.06	0.13	0	0.3	0.12	0.05	0.03	0.1
339	0	0.72	0.855	0.69	0.56625	0.14	0.14	0	0	0.07	0	0.12	0.17	0	0	0.058
340	0	0	0.185	0	0.04625	0	0	0.02	0	0.005	0	0	0.2	0	0	0.04
341	0.1	0.03	0.075	0	0.05125	0.03	0	0	0	0.0075	0	0.04	0.06	0	0.01	0.022
342	0	0	0	0.035	0.00875	0.16	0	0	0	0.04	0	0.17	0.06	0	0.03	0.052
343	0.01	0	0	0.025	0.00875	0.02	0	0.1	0	0.03	0.06	0.04	0	0	0.04	0.028
344	0.1	0.12	0.095	0.3	0.15375	0	0.04	0.2	0.2	0.11	0.2	0	0.39	0.33	0.29	0.242
345	0.56	0.205	0.29	0.3075	0.340625	0.55	0.31	0.51	0.42	0.4475	0.56	0.57	0.78	0.71	0.68	0.66
346	0.38	0.205	0.31	0.26	0.28875	0.34	0.25	0.31	0.25	0.2875	0.34	0.37	0.78	0.74	0.65	0.576
347	0.85	0.355	0.15	0.415	0.4425	0.36	0.28	0.32	0.35	0.3275	0.59	0.37	1.09	0.87	1	0.784
348	0.26	0	0	0.13	0.0975	0	0.11	0.01	0.03	0.0375	0	0	0.17	0.09	0.16	0.084
349	0	0	0	0.065	0.01625	0	0	0	0	0	0	0	0.08	0	0.06	0.028
350	0	0	0	0.045	0.01125	0.02	0.04	0	0	0.015	0	0.05	0.15	0.03	0.09	0.064

## Sheet: Mean_Reactivities
	NoProt	Pr55Gag			NCp15			NCp9			NCp7
		Complex	ProtK	AT-2	Complex	ProtK	AT-2	Complex	ProtK	AT-2	Complex	ProtK	AT-2
100	0.156471	0.284	0.4	0.575	0	0.188	0	0.0566667	0.0733333	0	0.12875	0.115	0.044
101	0.141324	0.32	0.232	0.335	0.00407407	0.062	0	0.0966667	0.0516667	0	0.32	0.0575	0.11
102	0.312353	0.51	0.472	0.435	0.00833333	0.016	0	0.09	0.0666667	0	0.445	0.285	0.08
103	0.437647	0.678	0.482	0.695	0.104444	0.168	0.03	0.143333	0.06	0.143333	0.55	0.31	0.254
104	1.15853	1.034	1.28	1	0.234444	0.862	0.553333	0.236667	0.216667	0.08	1.05625	0.775	0.718
105	0.914559	1.068	1.152	1.16	0.333889	0.736	0.34	0.486667	0.468333	0.433333	1.05375	0.58	0.842
106	0.681324	0.406	0.76	0.44	0.171111	0.474	0.473333	0.213333	0.318333	0.286667	0.4175	0.4225	0.67
107	0.408382	0.26	0.49	0.37	0.343333	0.348	0.506667	0.16	0.268333	0.23	0.2275	0.1325	0.378
108	0.164559	0.106	0.138	0.135	0.182222	0.128	0.123333	0.00333333	0.005	0.21	0.03875	0.04	0.12
109	0.0358824	0.01	0.04	0.03	0.0138889	0.06	0.0866667	0.12	0.0466667	0	0.035	0.05	0.042
110	0.0626471	0	0.244	0	0.0138889	0	0	0.103333	0.125	0	0	0.0625	0
111	0.258382	0	0.842	0	0.0655556	0	0	0.396667	0.146667	0	0.0675	0.0475	0
112	0.129706	0.014	0.346	0	0.0422222	0.086	0.06	0.143333	0.0266667	0	0.05625	0.0875	0.026
113	0.116176	0.02	0.128	0	0.0455556	0.104	0.176667	0.106667	0.0266667	0	0.0525	0.095	0.046
114	0.04	0.112	0.046	0.05	0.0233333	0.022	0.06	0.0466667	0.0316667	0.11	0	0.03	0.016
115	0.205588	0.774	0.222	0.795	0.156111	0.134	0.153333	0.416667	0.145	0.38	0.3125	0.09	0.15
116	0.328088	0.742	0.464	0.815	0.339444	0.27	0.3	0.486667	0.296667	0.41	0.49125	0.2	0.314
117	0.428382	1.514	0.63	1.45	0.852778	0.432	0.33	0.943333	0.486667	0.713333	0.815	0.3675	0.624
118	0.367647	1.138	0.608	1.12	0.623889	0.39	0.336667	0.74	0.476667	0.79	0.575	0.315	0.548
119	0.421618	0.988	0.696	0.94	0.382778	0.482	0.286667	0.573333	0.28	0.26	0.26375	0.4375	0.586
120	0.593529	1.364	0.922	1.42	0.78	0.682	0.49	1.1	0.481667	0.716667	0.52	0.455	0.646
121	0.633088	1.078	1.012	1.215	0.708889	0.796	0.593333	0.94	0.721667	0.58	0.765	0.6275	0.766
122	0.675294	1.576	1.032	1.825	1.05944	0.832	0.83	1.28333	0.791667	1.08667	1.31375	0.6675	1.152
123	1.12485	0.738	1.608	0.805	0.759444	1.482	1.39	0.793333	1.39	0.686667	0.90375	1.0475	0.91
124	0.468824	0.248	0.614	0.34	0.247222	0.502	0.406667	0.33	0.426667	0.403333	0.245	0.3375	0.32
125	0.0776471	0	0.208	0.09	0.0122222	0.008	0.0433333	0.126667	0.103333	0	0	0	0.05
126	0.0320588	0.008	0.08	0.025	0.00111111	0.012	0.13	0.0866667	0	0.0566667	0.015	0	0.028
127	0.0438235	0.018	0.016	0.025	0.0794444	0.022	0.12	0.0766667	0.0316667	0.0566667	0.0375	0.035	0.008
128	0.0814706	0.008	0	0.03	0.025	0.072	0.03	0.233333	0.0916667	0	0.015	0.045	0
129	0.104706	0.042	0.026	0.055	0.0411111	0.122	0.0233333	0.0133333	0.00333333	0.04	0	0.135	0
130	0.304265	0.062	0.144	0.085	0.0705556	0.336	0.226667	0.08	0.0516667	0	0.025	0.34	0.116
131	0.420588	0.1	0.302	0.275	0.0894444	0.462	0.283333	0.203333	0.125	0.00666667	0.1025	0.445	0.23
132	0.953529	0.404	0.762	0.425	0.488889	1.012	1.01	0.6	0.788333	0.456667	0.6175	0.8125	0.502
133	0.565882	0.244	0.484	0.295	0.168333	0.54	0.52	0.303333	0.308333	0.106667	0.31875	0.265	0.234
134	0.116912	0.058	0.096	0.07	0.025	0.05	0.19	0.11	0.05	0.1	0.00875	0.005	0.046
135	0.0641176	0.006	0.056	0.055	0.00388889	0.02	0.113333	0.08	0.06	0.1	0	0	0.018
136	0.0208824	0.026	0.036	0.035	0	0	0.08	0.0266667	0.0216667	0.186667	0	0	0
137	0.00852941	0.012	0.008	0.01	0	0	0.00333333	0.00666667	0.00666667	0.136667	0	0.0025	0
138	0.00264706	0.006	0.006	0	0.00333333	0	0	0.01	0	0.103333	0	0.0125	0
139	0.0105882	0.012	0.014	0.01	0.00222222	0	0.0266667	0.0366667	0	0.0433333	0	0.0175	0.002
140	0.113382	0.062	0.02	0.075	0.0311111	0.1	0.283333	0.0666667	0.1	0.38	0.02	0.0775	0.086
141	0.0927941	0.268	0.078	0.3	0.0511111	0.114	0.18	0.103333	0.0883333	0.37	0.0325	0.075	0.076
142	0.0382353	0.08	0.032	0.06	0.015	0.076	0.0833333	0.0633333	0.05	0.143333	0	0.05	0.018
143	0.0232353	0.056	0.048	0	0.01	0	0.00333333	0.0766667	0.0216667	0.0433333	0.0025	0	0.028
144	0.0255882	0.054	0.032	0	0.00555556	0.022	0.11	0.123333	0.14	0.29	0	0.0125	0.038
145	0.0686765	0.112	0.024	0.03	0.0922222	0.112	0.136667	0.19	0.125	0.616667	0.0075	0.04	0.104
146	0.0807353	0.088	0.074	0.06	0.0583333	0.17	0.18	0.19	0.111667	0.56	0.095	0.095	0.092
147	0.235735	0.168	0.104	0.195	0.258889	0.31	0.573333	0.246667	0.293333	0.8	0.18	0.075	0.066
148	0.109559	0.048	0.056	0.03	0.0927778	0.164	0.38	0.12	0.0933333	0.51	0.16	0.0975	0.032
149	0.0305882	0	0.028	0.0633333	0.15	0.118	0.3	0.166667	0.27	0.793333	0.055	0.035	0.012
150	0.0567647	0	0.092	0.226667	0	0	0	0.0666667	0.125	0	0	0.1975	0
151	0.065	0.066	0.096	0.386667	0.0211111	0.01	0	0.213333	0.188333	0.183333	0.04	0.155	0
152	0.249412	0.262	0.434	0.523333	0.0827778	0.036	0.01	0.39	0.273333	0.05	0.1425	0.55	0.174
153	1.25368	1.124	1.27	1.35667	0.261667	1	0.946667	0.703333	1.00167	0.153333	0.81875	1.3925	0.944
154	1.59588	1.25	1.442	1.47	0.899444	1.576	1.72	0.863333	1.13833	0.486667	1.12625	1.1175	1.168
155	1.52	1.068	1.386	1.40667	0.892222	1.538	1.71	0.77	0.953333	0.276667	0.9625	0.9825	1.046
156	2.04074	1.12	1.9	1.54333	0.833333	2.506	2.03333	0.956667	1.005	0.0133333	1.1775	1.7975	1.488
157	0.990441	0.73	0.994	0.85	0.491111	1.028	1.12333	0.443333	0.543333	0.523333	0.4275	0.615	0.652
158	0.236765	0.178	0.4	0.253333	0.147222	0.254	0.15	0.193333	0.0933333	0.08	0.00875	0.135	0.156
159	0.0641176	0.08	0.154	0.143333	0.0855556	0.046	0	0.01	0.045	0.173333	0.0425	0	0.034
160	0.0164706	0.086	0.046	0.1	0.0340741	0	0	0.00666667	0.0283333	0	0.02	0	0
161	0.117206	0.106	0.104	0.266667	0.0738889	0.088	0.0933333	0.0733333	0.0533333	0.0466667	0.09875	0.07	0.234
162	0.143088	0.134	0.112	0.183333	0.0338889	0.158	0.09	0.0133333	0.0366667	0	0.0925	0.2575	0.108
163	0.0304412	0.024	0.01	0.136667	0.0477778	0.03	0.123333	0.0466667	0.0633333	0.133333	0.03375	0.0675	0.102
164	0.152353	0.082	0.104	0.156667	0.0811111	0.092	0.173333	0.0666667	0.0283333	0.00333333	0.075	0.12	0.07
165	0.945	0.636	0.884	0.8175	0.297778	0.844	1.27333	0.503333	0.738333	0.0166667	0.67	0.87	0.574
166	0.167941	0.116	0.206	0.1925	0.00944444	0.016	0.226667	0.156667	0.0733333	0	0.07875	0.1975	0.074
167	0.172353	0.094	0.176	0.16	0.0133333	0.004	0.0966667	0.206667	0.1	0	0.06875	0.1775	0.17
168	0.713824	0.266	0.662	0.33	0.123333	0.388	0.73	0.456667	0.476667	0	0.4375	0.575	0.406
169	1.27706	0.484	1.144	0.6325	0.285	1.126	1.25	0.836667	1.19333	0.13	0.92875	1.1225	0.714
170	1.07956	0.408	1.004	0.4375	0.38	1.056	1.17333	0.903333	1.17833	0.61	0.81625	1.06	0.662
171	0.407353	0.19	0.432	0.2775	0.161667	0.21	0.433333	0.313333	0.411667	0.366667	0.36625	0.41	0.308
172	0.0995588	0.144	0.166	0.1925	0.0783333	0.042	0.09	0.146667	0.123333	0.206667	0.025	0.1425	0.056
173	0.0436765	0.044	0.054	0.1875	0.09	0.068	0.0533333	0.06	0.0416667	0.21	0.0225	0.0225	0.036
174	0.0235294	0.02	0.024	0	0.00222222	0.048	0.0866667	0.0933333	0.0433333	0.153333	0.005	0.0325	0.014
175	0.0248529	0	0.036	0.1475	0.0283333	0.014	0.13	0.166667	0.0533333	0.07	0	0.065	0
176	0.01	0	0.01	0	0.000555556	0.016	0.0233333	0.173333	0.0433333	0.0933333	0	0	0
177	0.0164706	0	0.012	0.0225	0.0288889	0.01	0	0.186667	0.0683333	0.07	0	0.0775	0
178	0.0429412	0.035	0.044	0	0	0.02	0	0.14	0.0416667	0	0	0.2	0
179	nd	nd	nd	nd	nd	nd	nd	nd	0.105	nd	nd	nd	nd
180	0.445294	0.574286	0.534	0.7	0.101667	0.378	0.32	0.55	0.713333	0.42	0.55875	0.815	0.374
181	0.781029	0.58	0.764	0.6575	0.323889	1.008	0.64	0.596667	0.953333	0.0733333	0.8425	0.8525	0.672
182	0.721471	1.24857	0.752	1.2975	0.912222	0.884	0.566667	1.01333	0.955	0.73	1.125	0.5775	0.95
183	0.892941	0.877143	0.87	0.76	0.753333	1.138	0.676667	0.67	0.89	0.47	1.1175	0.615	0.918
184	1.77088	1.68857	1.68	1.58	1.73333	2.124	1.98333	1.50667	1.92167	0.98	2.15375	1.435	1.776
185	0.632353	1.06571	0.68	0.905	0.852778	0.674	0.65	0.69	0.653333	0.3	0.825	0.53	0.642
186	0.243824	0.241429	0.258	0.1775	0.220556	0.158	0.303333	0.136667	0.11	0.25	0.185	0.11	0.246
187	0.055	0.0514286	0.002	0.015	0.127778	0.046	0.0366667	0.04	0.0416667	0.11	0.0275	0.0175	0.11
188	0.02	0.00428571	0	0.03	0.00277778	0.05	0	0.03	0.005	0	0	0	0.008
189	0.0376471	0	0	0.0125	0.0144444	0.008	0	0.133333	0.055	0	0	0	0.046
190	0.411618	0.172857	0.164	0.185	0.120556	0.296	0.556667	0.256667	0.44	0.223333	0.22625	0.4075	0.24
191	1.355	0.982857	1.126	1.095	1.17833	1.514	1.85667	1.00667	2.00333	1.29	1.315	1.3925	1.22
192	0.821029	0.61	0.8	0.645	0.346667	0.586	0.356667	0.206667	0.336667	0.27	0.87125	0.21	0.538
193	0.483824	0.695714	0.564	0.31	0.275	0.178	0.146667	0.206667	0.326667	0.0733333	0.5475	0.5725	0.526
194	0.417059	0.385714	0.514	0.4575	0.0816667	0.266	0.43	0.303333	0.228333	0.336667	0.38	0.225	0.348
195	0.0202941	0	0.1	0.0075	0	0	0	0.0366667	0.01	0	0	0.0175	0
196	0.00264706	0.00571429	0.062	0	0	0	0	0.0166667	0	0	0	0.01	0
197	0.00970588	0.00142857	0.01	0	0	0.052	0	0.05	0.00166667	0	0	0.12	0.004
198	0.0557353	0.112857	0	0.0975	0.147778	0.25	0.0933333	0.276667	0.13	0.226667	0.005	0.295	0.04
199	0.0404412	0.127143	0	0.075	0.0638889	0.07	0.0466667	0.156667	0.07	0.0666667	0.00875	0.0325	0.008
200	0.626618	0.631429	0.321667	0.665	0.533333	0.774	0.613333	0.593333	0.695	0.526667	0.66125	0.4875	0.596
201	0.872941	1.01	0.775	0.9975	0.866667	1.092	0.846667	0.863333	0.913333	0.56	0.9875	0.6875	0.91
202	0.883529	0.571429	0.781667	0.56	0.437222	0.858	0.826667	0.453333	0.736667	0.133333	0.71875	0.5325	0.716
203	0.828529	0.655714	0.74	0.6575	0.582222	0.726	0.786667	0.6	0.641667	0.556667	0.88125	0.45	0.682
204	0.716029	0.651429	0.688333	0.6125	0.677778	0.528	0.616667	0.66	0.656667	0.796667	0.91875	0.3625	0.634
205	0.580588	0.645714	0.625	0.625	0.821667	0.532	0.536667	0.61	0.531667	0.863333	0.77875	0.3925	0.592
206	0.233971	0.22	0.28	0.165	0.186667	0.226	0.123333	0.156667	0.148333	0.26	0.32875	0.2275	0.21
207	0.0111765	0.148571	0	0.13	0.0114815	0.076	0	0.0866667	0.0133333	0.103333	0.035	0.105	0.052
208	0.188382	0.204286	0.08	0.2475	0.0266667	0.216	0.113333	0.12	0.188333	0.1	0.105	0.2925	0.128
209	0.603088	0.54	0.35	0.5975	0.420556	0.734	0.576667	0.43	0.613333	0.58	0.30375	0.69	0.472
210	0.677647	0.682857	0.535	0.6425	0.696667	0.7	0.696667	0.573333	0.715	0.673333	0.30875	0.67	0.526
211	0.416618	0.598571	0.403333	0.705	0.623889	0.41	0.4	0.516667	0.423333	0.603333	0.36375	0.475	0.442
212	0.308529	0.17	0.405	0.2975	0.0877778	0.332	0.05	0.196667	0.148333	0	0.17375	0.6125	0.272
213	0.377794	0.318571	0.508333	0.4325	0.162963	0.544	0.03	0.326667	0.301667	0	0.28	1.1575	0.452
214	0.722059	0.215714	0.668333	0.445	0.333333	0.728	0.693333	0.606667	0.671667	0.156667	0.605	1.09	0.708
215	0.653088	0.438571	0.648333	0.5225	0.665556	0.678	0.58	0.8	0.85	0.88	0.86	1.025	0.882
216	0.800147	0.635714	0.805	0.7425	0.812778	0.87	0.826667	0.886667	0.901667	1.12	1.1525	1.09	1.144
217	0.122426	0.115714	0.236667	0.12	0.0727778	0.082	0.08	0.156667	0.0833333	0.253333	0.48	0.115	0.132
218	0.0358088	0.0457143	0.0666667	0.1125	0.00333333	0.058	0.0133333	0.0566667	0.00833333	0.11	0.2875	0	0.004
219	0.0188235	0.00857143	0.0416667	0.035	0	0.008	0	0.0666667	0.0116667	0	0.39125	0	0
220	0.105368	0.0142857	0.0216667	0.05	0.0205556	0.24	0.186667	0.0566667	0.0116667	0	0.44875	0.125	0.066
221	0.0670588	0.01	0.0216667	0.0325	0.0144444	0.046	0.0333333	0.09	0.0116667	0.0266667	0.65625	0.0425	0.016
222	0.156618	0.0442857	0.07	0.095	0.0372222	0.162	0.0633333	0.15	0.0633333	0.106667	0.44625	0.0625	0.016
223	0.180294	0.0385714	0.08	0.0675	0.04	0.154	0.0266667	0.176667	0.15	0	0.1425	0.2975	0.03
224	0.317647	0.267143	0.358333	0.2775	0.192222	0.274	0.33	0.293333	0.12	0	0.15	0.65	0.29
225	0.719338	0.524286	0.746667	0.56	0.672222	0.926	0.76	0.53	0.79	0.51	0.46375	1.03	0.836
226	0.825735	0.494286	0.85	0.495	0.636667	1.14	0.926667	0.393333	1.04667	0.253333	0.446875	1.5225	0.772
227	0.761029	0.975714	0.675	1.0125	1.09889	0.932	0.91	0.71	0.801667	0.903333	0.661875	1.335	0.978
228	0.429559	0.531429	0.435	0.5725	0.556111	0.49	0.45	0.493333	0.426667	0.493333	0.2275	0.8025	0.506
229	0.0635294	0.03	0.243333	0.055	0.00592593	0.004	0	0.136667	0.0666667	0	0	0.145	0.026
230	0.0677206	0.0457143	0.111667	0.1375	0.166111	0.024	0.07	0.126667	0.0733333	0.24	0.06625	0.0625	0
231	0.0330882	0.0242857	0.0616667	0.0925	0.172222	0.048	0	0.06	0.01	0.16	0.3175	0.025	0.014
232	0.0827206	0.02	0.0483333	0.0075	0.0333333	0.114	0.0833333	0.123333	0.118333	0.153333	0.175	0.0425	0.08
233	0.0211765	0.0514286	0	0.04	0.00555556	0.024	0	0.0733333	0.03	0.203333	0.05	0	0.044
234	0.257721	0.158571	0.12	0.1375	0.125	0.268	0.236667	0.14	0.256667	0.31	0.11625	0.295	0.146
235	0.523235	0.235714	0.39	0.3675	0.160556	0.416	0.44	0.316667	0.421667	0.46	0.1675	0.3775	0.26
236	0.0608088	0.101429	0.0416667	0.165	0.0427778	0.008	0	0.113333	0.0733333	0.166667	0.03125	0.01	0.032
237	0.0514706	0.198571	0.0583333	0.1425	0.0637037	0.03	0	0.103333	0.0133333	0.0666667	0.02375	0	0.042
238	0.105588	0.765714	0.19	0.2125	0.481852	0.006	0	0.203333	0.095	0.0866667	0.12	0.2125	0.172
239	0.483971	1.37286	0.548333	1.34	0.967222	0.448	0.48	1.49667	0.691667	1.29333	1.47	0.785	1.704
240	1.18184	1.52286	1.27667	1.62	1.86722	1.68	1.30667	1.85	2	1.71	1.85375	1.965	2.512
241	1.25574	0.588571	1.395	0.665	0.733889	1.838	1.43667	0.656667	1.99167	0.606667	0.6875	2.24	1.564
242	0.657794	0.16	0.79	0.28	0.19	0.72	0.676667	0.246667	0.748333	0.473333	0.14375	0.8925	0.564
243	0.0517647	0.0525	0.276667	0.055	0.0144444	0.036	0	0.0333333	0.005	0	0	0.0625	0.02
244	0.0191176	0.08125	0.0883333	0.0725	0.0527778	0.014	0	0.0266667	0.00333333	0.256667	0.03125	0.0625	0.03
245	0.0569118	0.04	0.0416667	0.04	0.0533333	0.012	0.00666667	0	0.0166667	0.286667	0.01375	0.0625	0.046
246	0.337426	0.05	0.165	0.065	0.0688889	0.242	0.28	0.03	0.103333	0.54	0.06375	0.3225	0.224
247	0.98625	0.0325	0.701667	0.065	0.307222	0.966	0.843333	0.163333	0.696667	0.43	0.09	0.7375	0.49
248	0.0402941	0.00375	0.138333	0	0.00833333	0.028	0	0.156667	0	0	0	0	0.046
249	0.00411765	0.00875	0.118333	0	0.00611111	0.02	0	0.0466667	0	0	0	0.04	0.004
250	0.0242647	0.02875	0.0742857	0.07	0.0394444	0.038	0.0866667	0.0566667	0.00333333	0.0866667	0.02625	0.0475	0.018
251	0.0133088	0.08375	0.02	0.17	0.0288889	0.018	0.02	0.0433333	0.0616667	0.18	0.0425	0.0625	0.072
252	0.0184559	0.04625	0.0171429	0.206667	0.0322222	0.006	0	0	0.0666667	0.03	0.26375	0.055	0
253	0.05	0.01875	0.0442857	0.0266667	0.00333333	0.002	0	0.0433333	0.0733333	0	0.3025	0.0825	0.022
254	0.173162	0.10375	0.127143	0.0733333	0.025	0.092	0.103333	0.0866667	0.0466667	0	0.24375	0.13	0.094
255	0.887353	0.5725	0.68	0.761667	0.168889	0.748	1.16333	0.306667	0.556667	0.39	0.6225	0.73	0.702
256	1.70838	1.27875	1.69286	1.75167	0.723889	1.702	2.21	0.923333	1.50667	0.976667	0.905	1.39	1.608
257	0.286324	0.34	0.415714	0.356667	0.0833333	0.226	0.273333	0.183333	0.138333	0.106667	0.05875	0.3325	0.192
258	0.0570588	0.08625	0.165714	0.215	0.0616667	0.06	0	0.153333	0.0716667	0.0133333	0.02	0.075	0.022
259	0.0241176	0.06625	0.144286	0.065	0	0.014	0	0.0733333	0.02	0	0	0.08	0.008
260	0.0235294	0.0025	0.0657143	0.0616667	0.0616667	0.012	0	0.203333	0.0766667	0	0.0575	0.025	0.024
261	0.0277206	0.0075	0.185714	0.0116667	0.00333333	0.006	0.0466667	0.12	0.145	0	0.0125	0.1	0.044
262	0.00235294	0.01	0.145714	0.0466667	0.00444444	0	0	0.0766667	0.0483333	0	0.01	0	0
263	0.00882353	0.08625	0.0685714	0.121667	0.00277778	0.008	0.0266667	0.0233333	0.00833333	0.24	0.0225	0.065	0.034
264	0.00264706	0.03125	0.0185714	0.055	0.00333333	0.014	0	0.00333333	0	0	0.1825	0	0.006
265	0.0167647	0.04375	0.0457143	0.05	0.0112963	0.06	0.00333333	0.00666667	0.0233333	0	0.00125	0.0425	0.012
266	0.0523529	0.01	0.0628571	0.00833333	0.0166667	0.184	0	0.0533333	0	0	0.00125	0	0.022
267	0.0364706	0.0225	0.125714	0	0	0.008	0	0.08	0.00166667	0	0.06	0	0.024
268	0.0114706	0.0175	0.1	0.0216667	0	0.038	0	0.13	0.0683333	0	0.22875	0.0225	0.008
269	0.0576471	0.045	0.0985714	0.045	0.0311111	0.048	0.0466667	0.166667	0.0883333	0.0966667	0.23	0.055	0.028
270	0.189559	0.0325	0.241429	0.0466667	0.0238889	0.052	0.113333	0.156667	0.141667	0	0.04875	0.2375	0.124
271	0.668529	0.2175	0.494286	0.34	0.235	0.604	0.996667	0.21	0.536667	0.27	0.2425	0.7475	0.488
272	1.05949	0.24625	0.998571	0.46	0.161667	1.03	1.23667	0.16	0.771667	0.00333333	0.22	0.85	0.656
273	1.66544	0.50625	1.67429	0.728333	0.534444	1.77	1.94333	0.513333	1.58333	0.266667	0.4125	1.9225	1.338
274	0.248456	0.155	0.371429	0.218333	0.0205556	0.162	0.26	0.0433333	0.0233333	0	0.02	0.3475	0.11
275	0.107721	0.11625	0.138571	0.143333	0.00888889	0.036	0.0933333	0.0333333	0	0.01	0	0.0875	0.044
276	0.120882	0.16875	0.0128571	0.17	0.0361111	0.072	0.163333	0.0533333	0	0.106667	0.08875	0.1375	0.066
277	0.0991176	0.09875	0.05	0.116667	0.0422222	0.068	0.143333	0.00333333	0	0	0.035	0.1825	0.052
278	0.111324	0.035	0.151429	0.05	0.0238889	0.182	0.0533333	0.0533333	0	0	0.04125	0.4125	0.226
279	0.115588	0.0625	0.142857	0.0783333	0.0261111	0.204	0.0333333	0.0833333	0.0133333	0	0.08	0.2975	0.19
280	0.162721	0.075	0.201429	0.11	0.0383333	0.254	0.04	0.0866667	0.0516667	0	0.1775	0.5	0.166
281	0.00294118	0.09	0.0785714	0.131667	0	0.016	0	0.196667	0.0383333	0	0.245	0.0075	0.112
282	0.00117647	0.07875	0.0214286	0.045	0.00111111	0.002	0	0.0933333	0.00833333	0	0.22125	0	0.002
283	0.0141912	0.0225	0.0671429	0.0783333	0.00222222	0	0	0.0966667	0.04	0	0.395	0.095	0
284	0.00235294	0.01875	0.0242857	0.0683333	0	0	0	0.0833333	0	0	0.12125	0	0.01
285	0.117059	0.02625	0.0985714	0.0866667	0.0327778	0.142	0.15	0.06	0.0516667	0	0.0375	0.14	0.038
286	0.706176	0.07125	0.571429	0.11	0.156111	0.564	0.783333	0.0733333	0.281667	0.176667	0.0825	0.335	0.116
287	0.0527206	0.11	0.0485714	0.131667	0.0816667	0.07	0.01	0.17	0.0733333	0.183333	0.03625	0.07	0.034
288	0.0640441	0.1625	0.105714	0.183333	0.0916667	0.086	0	0.42	0.0333333	0.306667	0.13375	0.2525	0.146
289	0.112206	0.275	0.0928571	0.218333	0.0655556	0.176	0.0633333	0.396667	0.065	0.146667	0.26875	0.2675	0.168
290	0.351103	0.28625	0.345714	0.296667	0.158889	0.288	0.35	0.45	0.0466667	0	0.7025	0.6175	0.45
291	0.314265	0.9125	0.335714	1.075	0.496667	0.422	0.44	0.556667	0.291667	0.203333	0.71875	0.3825	0.58
292	0.741029	0.58125	0.84	0.743333	0.388889	0.884	1.05667	0.53	0.76	0.31	0.37	0.9225	0.778
293	0.461176	0.46	0.538571	0.59	0.465	0.492	0.62	0.363333	0.458333	0.36	0.39625	0.665	0.536
294	0.190221	0.23875	0.274286	0.276667	0.136667	0.272	0.283333	0.16	0.175	0.13	0.03	0.345	0.116
295	0.309338	0.4475	0.301429	0.561667	0.481667	0.446	0.386667	0.52	0.546667	0.406667	0.19875	0.2825	0.352
296	0.753088	0.93375	0.701429	1.16333	1.16222	0.97	1.23667	0.83	0.845	0.92	0.58125	0.9725	1.338
297	0.122721	0.1125	0.0685714	0.168333	0.187778	0.078	0.116667	0.01	0.0183333	0.09	0.06	0.0475	0.172
298	0.286103	0.0275	0.12	0.01	0.233333	0.218	0.263333	0	0.0183333	0.0333333	0.06	0.155	0.086
299	0.00246	0.00375	0	0	0	0.046	0	0.05	0	0	0.14375	0	0
300	0.00147059	0.0275	0.0128571	0.00166667	0	0	0	0.186667	0	0	0.165	0	0
301	0.115956	0.26	0.111429	0.308333	0.00444444	0.35	0.116667	0.456667	0.248333	0	0.2175	0.53	0.148
302	0.423235	0.57375	0.34	0.691667	0.260556	0.496	0.556667	0.576667	0.505	0.203333	0.58375	0.555	0.58
303	0.518235	0.555	0.354286	0.623333	0.353889	0.532	0.69	0.556667	0.538333	0.22	0.7025	0.5725	0.618
304	0.461103	0.76125	0.408571	0.82	0.439444	0.372	0.476667	0.576667	0.513333	0.413333	0.7525	0.5325	0.61
305	0.528676	0.9825	0.454286	1.075	0.73	0.528	0.546667	0.72	0.631667	0.62	0.88375	0.925	0.858
306	0.253529	0.53	0.271429	0.723333	0.219444	0.2	0.293333	0.186667	0.0883333	0.05	0.58625	0.2	0.626
307	0.503309	1.26	0.575714	1.44833	0.747222	0.508	0.876667	0.663333	0.288333	0.69	1.1475	0.665	1.44
308	0.474485	1.07625	0.557143	1.28333	0.807778	0.518	0.696667	0.55	0.411667	0.706667	1.2	0.76	1.302
309	0.575147	1.1275	0.725714	1.44833	1.10278	0.692	0.79	0.68	0.451667	0.95	1.49	0.985	1.936
310	0.557794	0.28125	0.495714	0.333333	0.446111	0.608	0.863333	0.08	0.355	0.0666667	0.41125	0.7	0.636
311	0.313456	0.10875	0.248571	0.11	0.326667	0.294	0.47	0.0433333	0.293333	0.31	0.14875	0.27	0.234
312	0.0189706	0.05	0.0385714	0.106667	0.0833333	0.02	0	0.0166667	0.0483333	0.0966667	0.025	0	0.004
313	0.0264706	0.0425	0.0371429	0.06	0.0211111	0.026	0	0	0.06	0.0466667	0.15375	0	0
314	0.0317647	0.03	0.0357143	0.0583333	0.0655556	0.034	0.0866667	0.00333333	0.08	0.106667	0.16	0	0.006
315	0.0327206	0.04875	0.0185714	0.0216667	0.0522222	0.016	0.02	0.02	0.0916667	0.0666667	0.245	0.03	0.012
316	0.104118	0.0925	0.0857143	0.0783333	0.0272222	0.05	0.0366667	0.15	0.135	0.123333	0.09375	0.1	0.058
317	0.370588	0.235	0.341429	0.178333	0.206667	0.272	0.436667	0.293333	0.355	0.283333	0.225625	0.6725	0.3
318	0.95	0.52875	0.782857	0.575	0.763333	1.048	0.756667	0.503333	0.775	0.73	0.468125	1.39	1.04
319	0.909118	1.02375	0.982857	1.19	1.28667	1.01	1.07333	0.83	0.593333	1.04	1.04563	1.215	1.7
320	0.866912	0.265	0.742857	0.353333	0.299444	0.846	1.00667	0.16	0.25	0.0333333	0.311875	0.8525	0.652
321	0.181103	0.0675	0.207143	0.0533333	0.0888889	0.13	0.173333	0.05	0.0216667	0	0.055	0.0975	0.118
322	0.0147059	0.02	0.0357143	0.0816667	0.00222222	0	0	0.05	0.116667	0	0	0	0
323	0.00382353	0	0.0214286	0	0	0.016	0	0.123333	0.0716667	0.0133333	0.02375	0	0
324	0.0191176	0.0275	0.0342857	0	0	0.038	0.0866667	0.08	0.07	0.0666667	0.15	0.0575	0
325	0.0417647	0.015	0.0257143	0.00833333	0	0.08	0.03	0.09	0.118333	0.0133333	0.15875	0.1225	0
326	0.275074	0.4075	0.19	0.46	0.672222	0.456	0.44	0.583333	0.513333	0.7	0.86375	0.6725	0.794
327	0.524779	0.255	0.338571	0.27	0.445	0.652	0.813333	0.35	0.626667	0.546667	0.473125	1.0125	0.636
328	0.399853	0.0925	0.307143	0.161667	0.145	0.48	0.52	0.156667	0.258333	0.0233333	0.201875	0.6825	0.41
329	0.167206	0.18625	0.158571	0.21	0.315	0.212	0.23	0.286667	0.0566667	0.2	0.301875	0.5175	0.514
330	0.112574	0.17625	0.08	0.158333	0.206111	0.084	0.126667	0.27	0.0933333	0.286667	0.229375	0.17	0.358
331	0.171544	0.11625	0.0985714	0.0766667	0.0583333	0.092	0.19	0.0866667	0.0316667	0.00333333	0.145	0.0975	0.16
332	0.391912	0.1625	0.234286	0.118333	0.281111	0.262	0.486667	0.283333	0.0883333	0.0233333	0.22	0.28	0.28
333	0.535294	0.17625	0.375714	0.0866667	0.104444	0.378	0.57	0.263333	0.26	0	0.24375	0.3125	0.29
334	0.360662	0.17375	0.228571	0.138333	0.218333	0.244	0.553333	0.206667	0.103333	0.0433333	0.1925	0.23	0.208
335	0.118897	0.0725	0.144286	0.0183333	0.0127778	0.064	0.13	0.0433333	0.0166667	0	0.005	0.0025	0.016
336	0.0709559	0.085	0.0585714	0.0733333	0.0311111	0.04	0.0833333	0.0766667	0.00166667	0.0266667	0.045	0.0375	0.088
337	0.0332353	0.05	0.0214286	0.0433333	0.128333	0.076	0.11	0.276667	0.0116667	0.126667	0.055	0.0725	0.07
338	0.0197059	0.04375	0.0171429	0.03	0.0227778	0.04	0.0766667	0.166667	0	0.0666667	0.4825	0.13	0.1
339	0.0308088	0.02125	0.101429	0.0433333	0.0194444	0.05	0.0166667	0.16	0	0.01	0.56625	0.07	0.058
340	0.0570588	0.005	0.0585714	0.02	0.0183333	0	0.0633333	0.28	0.04	0	0.04625	0.005	0.04
341	0.0394118	0.0025	0.0114286	0.025	0.0744444	0.026	0.00333333	0.21	0.0316667	0.13	0.05125	0.0075	0.022
342	0.0617647	0.01	0.0357143	0.0366667	0.0394444	0.048	0.0466667	0.193333	0.0283333	0.0966667	0.00875	0.04	0.052
343	0.0676471	0.01375	0.0685714	0.0283333	0.00555556	0.038	0.03	0.113333	0.04	0.13	0.00875	0.03	0.028
344	0.312426	0.1175	0.297143	0.0916667	0.115	0.128	0.263333	0.333333	0.0716667	0.37	0.15375	0.11	0.242
345	0.607721	0.20625	0.495714	0.295	0.448333	0.394	0.63	0.503333	0.451667	0.633333	0.340625	0.4475	0.66
346	0.516029	0.12125	0.42	0.178333	0.297222	0.468	0.8	0.293333	0.285	0.206667	0.28875	0.2875	0.576
347	0.409779	0.25125	0.395714	0.28	0.476111	0.316	0.5	0.413333	0.335	0.493333	0.4425	0.3275	0.784
348	0.0966176	0.015	0.182857	0	0.0405556	0.036	0.0533333	0.386667	0.06	0	0.0975	0.0375	0.084
349	0.0238235	0.00625	0.0785714	0	0.0614815	0.028	0	0.303333	0.0383333	0	0.01625	0	0.028
350	0.0348529	0.02875	0.06	0.00666667	0.07	0.076	0.05	0.33	0.0566667	0.0133333	0.01125	0.015	0.064
